# Supplementary material for: Choose Your Level Wisely: Assessing Density Functionals and Dispersion Corrections for Metal Carbonyl Compounds
Source: J Comput Chem. 2025 Oct 10;46(27):e70245. doi: 10.1002/jcc.70245 (PMC12511928; doi:10.1002/jcc.70245)
Supplement: Supplementary file 1 — Data S1: Supporting Information. [file JCC-46-0-s001.zip]

Archive with 2 entries (2 files):
- Supplementary_information_i.pdf
- Supplementary_information_ii.xlsx
