# Supplementary material for: Choose Your Level Wisely: Assessing Density Functionals and Dispersion Corrections for Metal Carbonyl Compounds
Source: J Comput Chem. 2025 Oct 10;46(27):e70245. doi: 10.1002/jcc.70245 (PMC12511928; doi:10.1002/jcc.70245)
Supplement: Supplementary file 1 — Data S1: Supporting Information. [file JCC-46-0-s001.zip › Supplementary_information_ii.xlsx]

## Sheet: Title
Supporting Information for
Choose Your Level Wisely: Assessing Density Functionals for Metal Carbonyl Compounds Containing Nitrogen Ligands
Vinícius Glitz,*a Vinícius C. Port,a Ebbe Nordlander,b Rosely A. Peralta,a and Giovanni F. Caramori*a
a Departamento de Química, Universidade Federal de Santa Catarina, Campus Universitário Trindade, 88040-900, Florianópolis, SC, Brasil
b Chemical Physics, Department of Chemistry, Lund University, Box 124, SE-221 00, Lund, Sweden
E-mail: vinicius.glitz@posgrad.ufsc.br; giovanni.caramori@ufsc.br
Sheet names and their contents
1. Further computational details
computational_Details
a. Orca Input Structures
b. Combination of functionals and dispersion corrections employed
2. RMSD data
rmsd
a. RMSD between crystallographic structure and optimized structures
3. Bond lengths
bond_lengths
a. Experimental and calculated Metal-ligand bond length
b. Statistic data for bond lengths
4. Carbonyl stretching frequencies
freq
a. Experimental and calculated carbonyl stretching frequencies
b. Statistic data for carbonyl stretching frequencies
5. Carbonyl stretching frequencies corrected with scale factor
freq-sf
a. Experimental and sf-corrected calculated carbonyl stretching frequencies
b. Statistic data for sf-corrected calculated carbonyl stretching frequencies
6. Carbonyl stretching frequencies corrected with Wavenumber-Linear Scaling (WLS)
freq-WLS
a. Intercept and slope for WLS
b. Experimental and WLS-corrected calculated carbonyl stretching frequencies
c. Statistic data for WLS-corrected calculated carbonyl stretching frequencies
7. DLPNO-CCSD(T)
single_point
a. DLPNO-CCSD(T) single-point Energy (Eh) obtained for each optimized structures at DFT level
b. Relative DLPNO-CCSD(T) single-point energy in kcal/mol
c. statistic data for DLPNO-CCSD(T) relative energy
8. Total run time
run_time
a. Total time in minutes for the calculations

## Sheet: 1. computational_details
1. Further computational details
a. Orca Input Structures
!Functional
!Dispersion
!ZORA ZORA-def2-TZVPP SARC/J TightSCF TightOPT Freq DefGrid3
%PAL
nprocs 16
end
%MaxCore 10000
*xyz charge multiplicity
coordinates in cartesian form
*
b. Combination of functionals and dispersion corrections employed
Functional	Dispersion
	D4	D3Bj	D3zero	without
B3LYP	yes	yes	yes	yes
BP86	yes	yes	yes	yes
cam-B3LYP	yes	yes	yes	yes
M06	no	no	yes	yes
M06L	no	no	yes	yes
PBE	yes	yes	yes	yes
PBE0	yes	yes	yes	yes
r2scan	yes	yes	no	yes
r2scan-3c	no	no	no	yes
revPBE	yes	yes	yes	yes
revTPSS	yes	no	no	yes
RPBE	yes	yes	yes	yes
TPSS	yes	yes	yes	yes
TPSS0	yes	yes	yes	yes
TPSSh	yes	yes	yes	yes
wB97	yes	no	no	yes
wB97X	yes	no	no	yes

## Sheet: 2. rmsd
2. RMSD data
a. RMSD between crystallographic structure and optimized structures
compound	B3LYP(D3BJ)	BP86(D3BJ)	CAM-B3LYP(D3BJ)	PBE(D3BJ)	PBE0(D3BJ)	r2SCAN(D3BJ)	revPBE(D3BJ)	rPBE(D3BJ)	TPSS(D3BJ)	TPSS0(D3BJ)	TPSSh(D3BJ)	M06(D3zero)	M06L(D3zero)	B3LYP(D3zero)	BP86(D3zero)	CAM-B3LYP(D3zero)	PBE(D3zero)	PBE0(D3zero)	revPBE(D3zero)	rPBE(D3zero)	TPSS(D3zero)	TPSS0(D3zero)	TPSSh(D3zero)	B3LYP(D4)	BP86(D4)	CAM-B3LYP(D4)	PBE(D4)	PBE0(D4)	r2SCAN(D4)	revPBE(D4)	REVTPSS(D4)	rPBE(D4)	TPSS(D4)	TPSS0(D4)	TPSSh(D4)	wB97(D4)	wB97X(D4)	r2SCAN3C	M06	M06L	B3LYP	BP86	CAM-B3LYP	PBE	PBE0	r2SCAN	revPBE	REVTPSS	rPBE
1	0.106667	0.113694	0.103077	0.114237	0.104677	0.102433	0.113643	0.114758	0.107796	0.103363	0.104959	0.102613	0.103725	0.105613	0.109089	0.102367	0.112876	0.101887	0.10906	0.110186	0.105345	0.100766	0.102775	0.105619	0.113324	0.102458	0.11362	0.104315	0.102256	0.110554	0.105805	0.109945	0.107316	0.102742	0.104494	0.107994	0.102391	0.0993147	0.102319	0.103862	0.10905	0.116587	0.102969	0.116418	0.105236	0.102357	0.122977	0.10563	0.124047
2	0.119264	0.114776	0.117682	0.128653	0.119624	0.116283	0.117165	0.110486	0.116187	0.104757	0.112194	0.135943	0.113575	0.128171	0.12433	0.119807	0.131772	0.123388	0.123979	0.126844	0.120052	0.110464	0.115981	0.115064	0.114474	0.113747	0.122833	0.11477	0.116119	0.109723	0.112554	0.108752	0.111339	0.102237	0.10796	0.111638	0.120251	0.110141	0.141424	0.113462	0.179728	0.161926	0.151766	0.155893	0.152554	0.122677	0.174114	0.135647	0.178844
3	0.223904	0.205325	0.229152	0.22767	0.2223	0.20876	0.211492	0.205169	0.197709	0.199991	0.19837	0.224803	0.204501	0.233946	0.208604	0.230145	0.229145	0.224474	0.212237	0.224834	0.19831	0.204127	0.198492	0.219167	0.206015	0.224495	0.221071	0.218313	0.208447	0.198985	0.190313	0.19903	0.190648	0.196634	0.192569	0.222651	0.250709	0.206068	0.229813	0.204932	0.270744	0.256242	0.254843	0.254512	0.243607	0.217079	0.273804	0.219068	0.278657
4	0.128024	0.12698	0.123708	0.148601	0.127142	0.132139	0.129432	0.122103	0.128805	0.111798	0.12276	0.14115	0.126944	0.121954	0.128119	0.116583	0.146277	0.121601	0.120537	0.133644	0.128597	0.109194	0.118593	0.124273	0.128186	0.120376	0.142361	0.1237	0.13214	0.119307	0.123335	0.119024	0.122257	0.109615	0.117914	0.13098	0.126895	0.123719	0.153958	0.126961	0.2012	0.183213	0.15672	0.180503	0.161022	0.140481	0.195368	0.15476	0.201412
5	0.243483	0.231674	0.247506	0.205793	0.226584	0.203641	0.237307	0.237434	0.210562	0.230397	0.216782	0.253072	0.19893	0.238425	0.228086	0.240113	0.2076	0.222798	0.235716	0.219508	0.21047	0.225781	0.214988	0.251697	0.234058	0.252386	0.214499	0.231894	0.203895	0.248379	0.217963	0.249491	0.220985	0.237445	0.224784	0.239615	0.251092	0.23071	0.245467	0.198317	0.200744	0.176433	0.219834	0.177996	0.200494	0.193391	0.188175	0.180374	0.190904
6	0.174929	0.177176	0.172911	0.192097	0.1739	0.176203	0.17918	0.172664	0.171267	0.159435	0.166421	0.172064	0.16803	0.187616	0.188257	0.179984	0.19671	0.179734	0.190695	0.191361	0.175766	0.16728	0.173406	0.169457	0.176105	0.168799	0.186125	0.169802	0.175995	0.170341	0.166893	0.168169	0.166278	0.155638	0.162172	0.180971	0.178701	0.169621	0.175616	0.168435	0.220201	0.218805	0.196622	0.213167	0.192024	0.182438	0.229776	0.185884	0.233675
7	0.220425	0.246435	0.213252	0.253286	0.23127	0.222004	0.248223	0.245923	0.231553	0.21538	0.226729	0.221549	0.227765	0.201972	0.227519	0.195026	0.25089	0.223237	0.213789	0.226076	0.221729	0.203835	0.213622	0.223022	0.251259	0.21363	0.254356	0.232164	0.22253	0.24569	0.223119	0.24199	0.231926	0.21814	0.227169	0.195469	0.207325	0.193258	0.218355	0.226911	0.227445	0.250015	0.215385	0.254637	0.232141	0.220901	0.258007	0.225584	0.257672
8	0.115094	0.120668	0.113341	0.120741	0.109397	0.110157	0.119744	0.121897	0.116491	0.115781	0.113878	0.113618	0.113037	0.123975	0.118686	0.122546	0.119241	0.110232	0.121312	0.120493	0.116178	0.121267	0.117242	0.113869	0.119847	0.113077	0.12005	0.109069	0.109841	0.117677	0.116879	0.118446	0.116386	0.114672	0.113962	0.123655	0.118082	0.11077	0.114404	0.113327	0.111965	0.124028	0.109407	0.123533	0.108999	0.110089	0.129053	0.114946	0.129635
9	0.270182	0.312329	0.266033	0.326128	0.284731	0.291339	0.317738	0.312585	0.300546	0.260305	0.283693	0.281519	0.298438	0.249065	0.290746	0.249285	0.322595	0.272325	0.279108	0.295545	0.288388	0.24798	0.265698	0.270712	0.317847	0.265552	0.325196	0.284229	0.292063	0.311156	0.287847	0.30451	0.297925	0.260933	0.28156	0.25293	0.263878	0.27587	0.280712	0.295734	0.297615	0.327306	0.277051	0.331357	0.297334	0.292301	0.336627	0.301196	0.336312
10	0.196157	0.21717	0.187465	0.221736	0.200683	0.197139	0.220646	0.216849	0.205821	0.191726	0.201205	0.195427	0.206753	0.184368	0.202434	0.176549	0.220451	0.194767	0.193847	0.202117	0.198666	0.184581	0.191864	0.198157	0.221822	0.188027	0.22293	0.201619	0.197738	0.217373	0.199624	0.213226	0.206503	0.193945	0.201935	0.170785	0.182181	0.176904	0.191903	0.205132	0.196807	0.218629	0.18571	0.222129	0.198225	0.195508	0.228605	0.200037	0.229029
11	0.178926	0.20947	0.170588	0.218342	0.184766	0.195332	0.215402	0.209887	0.199772	0.160564	0.1878	0.169178	0.202895	0.16362	0.19617	0.155366	0.216491	0.171371	0.190041	0.199809	0.192616	0.152283	0.175952	0.179346	0.213241	0.170191	0.217641	0.184456	0.195822	0.20945	0.19171	0.204204	0.197607	0.161193	0.186179	0.175831	0.159623	0.186165	0.167344	0.201446	0.198708	0.219724	0.181146	0.222079	0.196297	0.195291	0.230777	0.199679	0.231183
12	0.535496	0.544288	0.458563	0.463091	0.463681	0.456537	0.463402	0.460954	0.458807	0.45981	0.460922	0.535856	0.543721	0.460526	0.461765	0.454074	0.463053	0.46184	0.45914	0.460956	0.458676	0.457142	0.459922	0.537182	0.547772	0.458317	0.462888	0.46299	0.456546	0.46265	0.45832	0.462056	0.459006	0.460023	0.460964	0.525603	0.453725	0.453828	0.536768	0.542041	0.53856	0.546893	0.53874	0.462736	0.540846	0.456582	0.465168	0.457799	0.465265
13	0.239382	0.233744	0.237299	0.228941	0.222687	0.235917	0.232383	0.235992	0.235087	0.235118	0.236176	0.219984	0.224551	0.250792	0.241952	0.250556	0.229672	0.227545	0.248242	0.244065	0.240176	0.241739	0.24231	0.238009	0.231311	0.236754	0.229015	0.222418	0.2354	0.235469	0.239158	0.239431	0.237018	0.233529	0.236626	0.257045	0.242246	0.240814	0.220115	0.225151	0.230357	0.231522	0.231571	0.229747	0.217981	0.235529	0.232391	0.234997	0.234432
14	0.282438	0.33612	0.273982	0.34649	0.287225	0.310464	0.335161	0.331399	0.332819	0.266815	0.293931	0.270624	0.313487	0.268073	0.322293	0.25812	0.343464	0.279184	0.325155	0.330949	0.325132	0.255712	0.284719	0.284898	0.341721	0.273991	0.34813	0.28821	0.311074	0.333997	0.325454	0.330471	0.33421	0.26992	0.29483	0.27376	0.261284	0.284252	0.268117	0.312438	0.29307	0.339382	0.27885	0.348065	0.29209	0.308995	0.344841	0.326095	0.345058
15	0.316511	0.378075	0.305299	0.391408	0.321903	0.355557	0.376121	0.373786	0.380022	0.301484	0.344688	0.297739	0.348286	0.295461	0.362534	0.290199	0.384732	0.311857	0.369464	0.378395	0.361358	0.289256	0.330609	0.332296	0.367762	0.304748	0.389679	0.322084	0.357542	0.371049	0.362257	0.365541	0.378987	0.301144	0.343518	0.318816	0.303296	0.341433	0.29726	0.347112	0.349238	0.390625	0.316389	0.397419	0.344371	0.355227	0.395591	0.375452	0.395048
16	0.158974	0.190979	0.154876	0.186999	0.159794	0.172579	0.197869	0.225797	0.180055	0.15457	0.167747	0.160564	0.15904	0.165437	0.190503	0.160276	0.186365	0.162478	0.199459	0.197535	0.179541	0.158046	0.169329	0.158147	0.188753	0.153716	0.186745	0.159114	0.172386	0.197196	0.18194	0.199162	0.180964	0.154229	0.167813	0.161971	0.160616	0.173816	0.161607	0.158302	0.167387	0.18345	0.164049	0.183425	0.162388	0.170512	0.191469	0.174893	0.193263
17	0.168578	0.233113	0.13075	0.225628	0.1672	0.207439	0.246258	0.294511	0.220223	0.167466	0.195228	0.146728	0.210214	0.153524	0.211724	0.127477	0.213643	0.15816	0.22449	0.23578	0.203845	0.152157	0.180175	0.167106	0.230077	0.131706	0.228146	0.168228	0.207611	0.254048	0.229119	0.260792	0.225511	0.167358	0.19883	0.130053	0.127286	0.205666	0.146333	0.209258	0.147739	0.19702	0.125589	0.205433	0.15271	0.199825	0.201407	0.199057	0.203667
18	0.290371	0.314676	0.227443	0.323703	0.281411	0.304205	0.318379	0.349604	0.329716	0.29083	0.312966	0.238397	0.337094	0.305807	0.3062	0.249282	0.326981	0.293331	0.326869	0.343616	0.324581	0.295138	0.319279	0.283206	0.311478	0.226647	0.320969	0.279372	0.304388	0.317552	0.3295	0.327269	0.325865	0.285241	0.310374	0.200018	0.188448	0.301751	0.241254	0.34158	0.340156	0.38581	0.251307	0.358284	0.312742	0.313617	0.36388	0.370481	0.358705
19	0.30494	0.218869	0.336764	0.243191	0.309931	0.207542	0.220995	0.217583	0.203037	0.264713	0.228555	0.204409	0.174111	0.314322	0.193682	0.333214	0.241915	0.309466	0.234434	0.255301	0.190125	0.259908	0.215014	0.309269	0.234234	0.336274	0.241529	0.311581	0.209381	0.217296	0.173174	0.220787	0.200122	0.271999	0.226533	0.254135	0.325819	0.205112	0.203565	0.172136	0.387816	0.312845	0.383532	0.293398	0.360125	0.220933	0.336021	0.229965	0.338062
20	0.103199	0.124807	0.0990956	0.106651	0.111233	0.111969	0.117297	0.123743	0.129135	0.139907	0.132901	0.130245	0.128825	0.102082	0.126906	0.100478	0.106302	0.108625	0.116793	0.115597	0.12675	0.133102	0.127275	0.101361	0.123148	0.100421	0.104958	0.111067	0.111097	0.117925	0.157253	0.113646	0.132971	0.142165	0.136662	0.100231	0.0980976	0.105186	0.111259	0.120185	0.131487	0.133269	0.108118	0.127364	0.103683	0.104224	0.158774	0.122187	0.16305
21	0.35565	0.413616	0.334806	0.436592	0.372576	0.424866	0.426197	0.486866	0.457527	0.394063	0.423702	0.35918	0.442248	0.358871	0.412664	0.332364	0.433346	0.376414	0.457674	0.471477	0.450661	0.391217	0.427689	0.355759	0.413888	0.338654	0.434554	0.374299	0.426187	0.437368	0.466242	0.445877	0.457541	0.391931	0.426446	0.326481	0.313965	0.423566	0.358148	0.446665	0.369228	0.455601	0.338378	0.455856	0.388709	0.436811	0.445637	0.497234	0.438403
22	0.482451	0.633406	0.462767	0.501479	0.468285	0.563735	0.603461	0.518751	0.579478	0.505976	0.543639	0.243883	0.681895	0.490389	0.612136	0.464363	0.499902	0.466197	0.583816	0.519544	0.567748	0.499747	0.527488	0.507244	0.660187	0.479034	0.537303	0.48325	0.567432	0.636199	0.651009	0.597048	0.619392	0.529254	0.572918	1.61286	1.63115	0.551684	1.72776	0.659444	0.273905	0.349037	1.45352	0.345891	1.54764	0.471903	0.331569	0.442921	0.328158
23	0.258051	0.274691	0.261648	0.266911	0.26847	0.263505	0.269144	0.31171	0.270169	0.271249	0.266955	0.281802	0.270656	0.261123	0.269757	0.263156	0.259079	0.270845	0.274456	0.274377	0.268704	0.273233	0.269043	0.257408	0.281447	0.258656	0.267278	0.269557	0.263215	0.270495	0.271633	0.268778	0.270783	0.270717	0.267943	0.270714	0.267931	0.261662	0.280631	0.269162	0.280442	0.323868	0.268768	0.280605	0.266099	0.26334	0.288893	0.265725	0.276529
24	0.401676	0.435148	0.366511	0.439927	0.389046	0.444772	0.448687	0.499197	0.45	0.403009	0.428349	0.507167	0.46074	0.404719	0.435418	0.369494	0.44057	0.393409	0.451441	0.454545	0.450947	0.40227	0.430564	0.400514	0.432562	0.365772	0.442316	0.389724	0.445259	0.452899	0.450388	0.462918	0.4526	0.39969	0.429822	0.331724	0.353286	0.454058	0.502301	0.463693	0.402228	0.440981	0.372375	0.446242	0.393842	0.450435	0.462612	0.456038	0.467079
25	0.263995	0.28772	0.268798	0.292837	0.262588	0.300535	0.298012	0.344143	0.300575	0.276865	0.283412	0.431577	0.288494	0.267072	0.29229	0.259333	0.290441	0.267138	0.302974	0.306048	0.299798	0.275801	0.287971	0.264943	0.282567	0.26919	0.292404	0.261961	0.300525	0.306722	0.307732	0.315154	0.301705	0.270935	0.284601	0.258326	0.259087	0.308066	0.431898	0.291251	0.277822	0.286754	0.270547	0.290869	0.260181	0.303782	0.309333	0.307035	0.317445
26	0.156978	0.178661	0.149737	0.17548	0.157234	0.179738	0.177791	0.198077	0.186157	0.173703	0.178483	0.147458	0.2364	0.1574	0.168281	0.145366	0.176377	0.155913	0.179001	0.185999	0.180435	0.169992	0.175439	0.156337	0.176765	0.148925	0.175305	0.158114	0.179534	0.179937	0.18959	0.185011	0.187462	0.174845	0.179508	0.170945	0.160541	0.179555	0.14591	0.236521	0.174317	0.19404	0.150353	0.184865	0.156801	0.17913	0.202682	0.193377	0.200703
27	0.15172	0.154957	0.158286	0.143847	0.147236	0.138354	0.154195	0.154036	0.142574	0.142115	0.139797	0.157543	0.15038	0.151938	0.158726	0.158565	0.144137	0.147964	0.152651	0.146808	0.141781	0.141917	0.138891	0.151048	0.152595	0.156451	0.145071	0.146944	0.138066	0.153753	0.146502	0.152584	0.146285	0.142427	0.141914	0.171148	0.16692	0.139569	0.156969	0.142299	0.150894	0.142684	0.153704	0.139922	0.139513	0.133576	0.165974	0.131889	0.171161
28	0.233187	0.188078	0.248708	0.191176	0.245672	0.185113	0.191838	0.185316	0.182066	0.235636	0.202835	0.228295	0.182505	0.255005	0.195648	0.259934	0.198604	0.258813	0.218081	0.211782	0.18766	0.251049	0.219124	0.230917	0.186738	0.247523	0.188163	0.244597	0.184752	0.185391	0.180594	0.183945	0.178894	0.23374	0.199633	0.256203	0.253105	0.185291	0.229097	0.17826	0.238776	0.197848	0.252392	0.197118	0.247921	0.185655	0.207817	0.18711	0.21033
29	0.150399	0.15436	0.146541	0.145044	0.147745	0.137635	0.150341	0.162165	0.15635	0.159553	0.153476	0.141549	0.123762	0.144548	0.144846	0.143951	0.140123	0.143067	0.146547	0.147674	0.150525	0.152859	0.147349	0.157599	0.159156	0.151189	0.151572	0.152669	0.138672	0.15942	0.160883	0.161409	0.16454	0.165416	0.160745	0.111364	0.13901	0.138175	0.14223	0.12263	0.134987	0.134803	0.136674	0.13605	0.137858	0.134263	0.138413	0.143552	0.140481
30	0.375933	0.382651	0.376472	0.369827	0.369878	0.378185	0.37939	0.373115	0.378592	0.380794	0.378555	0.384484	0.363714	0.370047	0.380151	0.380084	0.368544	0.364674	0.370264	0.36984	0.376359	0.373068	0.369765	0.375766	0.380514	0.375506	0.370093	0.370036	0.37706	0.379469	0.379889	0.375824	0.37945	0.379544	0.378689	0.355698	0.374371	0.374631	0.375903	0.36062	0.371209	0.368975	0.37273	0.368575	0.35999	0.369761	0.379771	0.36702	0.38254
31	0.176482	0.168305	0.18031	0.194706	0.179527	0.17944	0.175548	0.189293	0.177033	0.1706	0.173259	0.176063	0.166724	0.185184	0.176823	0.188091	0.199945	0.186074	0.185273	0.195308	0.184144	0.176818	0.181722	0.171221	0.167452	0.17566	0.188867	0.175744	0.180355	0.169541	0.17131	0.177538	0.170848	0.165348	0.168557	0.199565	0.192672	0.181354	0.187479	0.169459	0.257022	0.253621	0.234256	0.247347	0.229542	0.199872	0.27401	0.231907	0.275749
32	0.235958	0.211899	0.253441	0.240622	0.2421	0.210758	0.213374	0.205805	0.198719	0.198979	0.201664	0.14568	0.171099	0.239599	0.189141	0.241167	0.241327	0.230271	0.235677	0.258571	0.185767	0.183781	0.190368	0.240445	0.226071	0.24965	0.236043	0.240658	0.212362	0.204615	0.168769	0.208591	0.191814	0.207064	0.197726	0.249925	0.253982	0.209007	0.148612	0.170435	0.348271	0.323696	0.317943	0.302812	0.299035	0.223616	0.351843	0.243945	0.353726
33	0.239948	0.208388	0.257543	0.242262	0.23676	0.210303	0.215354	0.206114	0.19985	0.191168	0.200044	0.159203	0.172302	0.241697	0.189531	0.245502	0.244212	0.227215	0.23298	0.255496	0.19169	0.1845	0.190692	0.243635	0.22204	0.252813	0.236702	0.237327	0.211588	0.201614	0.165555	0.206162	0.190692	0.196518	0.193889	0.253137	0.257128	0.208072	0.164823	0.171427	0.353174	0.325014	0.321711	0.304677	0.303114	0.230405	0.353509	0.247592	0.355852
34	0.220624	0.216665	0.220919	0.236275	0.206243	0.1986	0.214026	0.212371	0.194975	0.181211	0.190264	0.1495	0.203022	0.197298	0.179861	0.202085	0.227954	0.194508	0.232924	0.217036	0.172389	0.164957	0.168593	0.220219	0.231693	0.221304	0.237497	0.209626	0.20079	0.220004	0.168567	0.220702	0.197065	0.187293	0.193422	0.232515	0.223141	0.192832	0.163958	0.197329	0.297075	0.28817	0.272081	0.276072	0.24789	0.207742	0.311146	0.200188	0.31315
[truncated: 5 more columns]

## Sheet: 3. bond
3. Bond lengths and Angles
a. Experimental and calculated Metal-ligand bond length
compound	bond	exp	B3LYP(D3BJ)	BP86(D3BJ)	CAM-B3LYP(D3BJ)	PBE(D3BJ)	PBE0(D3BJ)	r2SCAN(D3BJ)	revPBE(D3BJ)	RPBE(D3BJ)	TPSS(D3BJ)	TPSS0(D3BJ)	TPSSh(D3BJ)	M06(D3zero)	M06L(D3zero)	B3LYP(D3zero)	BP86(D3zero)	CAM-B3LYP(D3zero)	PBE(D3zero)	PBE0(D3zero)	revPBE(D3zero)	RPBE(D3zero)	TPSS(D3zero)	TPSS0(D3zero)	TPSSh(D3zero)	B3LYP(D4)	BP86(D4)	CAM-B3LYP(D4)	PBE(D4)	PBE0(D4)	r2SCAN(D4)	revPBE(D4)	REVTPSS(D4)	RPBE(D4)	TPSS(D4)	TPSS0(D4)	TPSSh(D4)	wB97(D4)	wB97X(D4)	r2SCAN3C	M06	M06L	B3LYP	BP86	CAM-B3LYP	PBE	PBE0	r2SCAN	revPBE
1	Br0–Mn1	2.5391	2.552	2.5268	2.537	2.5268	2.5132	2.5263	2.5358	2.4899	2.5192	2.5092	2.5153	2.5196	2.5606	2.5698	2.5409	2.5435	2.5354	2.5201	2.5504	2.5495	2.5294	2.5213	2.5245	2.553	2.53	2.5361	2.5255	2.5129	2.5265	2.5276	2.5033	2.526	2.517	2.5107	2.5137	2.5429	2.5432	2.5293	2.5188	2.5603	2.5726	2.544	2.5447	2.5361	2.5211	2.528	2.5604
1	Mn1–C2	1.8046	1.796	1.7772	1.794	1.7759	1.7769	1.7728	1.7801	1.776	1.7855	1.7878	1.7848	1.7991	1.786	1.7988	1.7784	1.795	1.7771	1.778	1.7837	1.787	1.7869	1.7901	1.7862	1.7949	1.7772	1.7931	1.7754	1.7764	1.7728	1.7768	1.7817	1.7781	1.7845	1.7876	1.7838	1.7892	1.7969	1.7734	1.7991	1.7859	1.8012	1.7812	1.7964	1.7783	1.7794	1.7734	1.7866
1	Mn1–C4	1.8209	1.806	1.7811	1.8073	1.7789	1.7866	1.7788	1.7839	1.7766	1.7925	1.8008	1.7944	1.8048	1.7919	1.8104	1.7826	1.8089	1.7805	1.7883	1.7875	1.7905	1.7942	1.8039	1.7964	1.8056	1.7812	1.8065	1.7784	1.7862	1.7788	1.7807	1.788	1.7813	1.7915	1.8007	1.7935	1.8031	1.8096	1.7789	1.8045	1.7919	1.8118	1.7848	1.8098	1.7811	1.789	1.7793	1.7898
1	Mn1–C6	1.809	1.816	1.7929	1.8168	1.7902	1.7963	1.7896	1.7948	1.7887	1.8032	1.8102	1.8044	1.815	1.802	1.82	1.7943	1.8181	1.7914	1.7977	1.7983	1.8012	1.8048	1.8129	1.8061	1.8161	1.7931	1.8162	1.7899	1.7961	1.7896	1.7926	1.7992	1.7934	1.8026	1.8103	1.8038	1.8114	1.8182	1.79	1.8149	1.802	1.8206	1.7952	1.8186	1.7916	1.798	1.7899	1.7988
1	Mn1–N8	2.0802	2.125	2.109	2.115	2.112	2.0998	2.1054	2.1203	2.1016	2.1002	2.0931	2.0971	2.1186	2.1421	2.1379	2.1205	2.1206	2.1184	2.1054	2.1349	2.1335	2.1083	2.1017	2.1046	2.1222	2.1075	2.1124	2.1094	2.0977	2.1049	2.1088	2.0921	2.1092	2.0965	2.0912	2.0937	2.14	2.1352	2.117	2.1188	2.1419	2.1375	2.1197	2.1203	2.1186	2.1053	2.107	2.1386
1	Mn1–N9	2.052	2.075	2.0411	2.0758	2.0478	2.0529	2.0446	2.0566	2.0334	2.0386	2.0465	2.0426	2.07	2.0866	2.0837	2.0481	2.0775	2.0534	2.0566	2.0661	2.0704	2.0443	2.053	2.0474	2.0698	2.0392	2.0719	2.0435	2.0495	2.044	2.0405	2.0286	2.0404	2.0327	2.0434	2.0373	2.1023	2.0994	2.0498	2.0702	2.0865	2.0966	2.0602	2.0857	2.0587	2.0626	2.0473	2.0861
1	C2–O3	1.1231	1.149	1.1652	1.1418	1.1654	1.1466	1.1554	1.1683	1.1691	1.1626	1.1444	1.1551	1.1458	1.1544	1.1489	1.1652	1.1418	1.1654	1.1466	1.1686	1.1696	1.1626	1.1444	1.1551	1.149	1.1652	1.1419	1.1653	1.1466	1.1554	1.1683	1.1636	1.1693	1.1626	1.1444	1.1551	1.1475	1.1437	1.1555	1.1458	1.1544	1.1491	1.1655	1.1419	1.1656	1.1467	1.1555	1.1687
1	C4–O5	1.1399	1.145	1.1618	1.1378	1.162	1.1428	1.1517	1.1648	1.1655	1.1588	1.1404	1.1511	1.1422	1.1506	1.1448	1.1617	1.1377	1.1621	1.1428	1.1647	1.1657	1.1587	1.1403	1.1511	1.1449	1.1618	1.1378	1.162	1.1428	1.1517	1.1647	1.1597	1.1656	1.1587	1.1404	1.1511	1.1434	1.1397	1.1516	1.1422	1.1506	1.1449	1.162	1.1378	1.1622	1.1429	1.1517	1.165
1	C6–O7	1.1431	1.1433	1.1598	1.1363	1.16	1.1412	1.1499	1.1628	1.1634	1.1568	1.1389	1.1494	1.1406	1.149	1.1433	1.1597	1.1362	1.16	1.1412	1.163	1.1639	1.1568	1.1388	1.1494	1.1433	1.1598	1.1363	1.1599	1.1412	1.1499	1.1627	1.1577	1.1636	1.1568	1.1389	1.1494	1.1419	1.1383	1.1498	1.1406	1.149	1.1435	1.16	1.1363	1.1601	1.1413	1.1499	1.1632
2	Br0–Mn1	2.5391	2.5437	2.5164	2.5271	2.5154	2.5028	2.5157	2.5256	2.4803	2.5091	2.501	2.5059	2.5114	2.5483	2.5591	2.5304	2.5329	2.5231	2.5092	2.5403	2.5401	2.5192	2.5124	2.5149	2.5445	2.5193	2.5265	2.5145	2.5026	2.5158	2.5178	2.4941	2.5169	2.5073	2.5024	2.5046	2.5283	2.5313	2.5206	2.5104	2.5479	2.5586	2.5297	2.5319	2.5225	2.5082	2.5166	2.5452
2	Mn1–C2	1.7917	1.8001	1.7836	1.7978	1.7824	1.781	1.7785	1.7862	1.7815	1.7916	1.7911	1.7899	1.8045	1.7917	1.804	1.7849	1.7993	1.7839	1.7825	1.7901	1.7934	1.7931	1.794	1.7916	1.7994	1.7835	1.7968	1.7817	1.7803	1.7784	1.7829	1.7877	1.784	1.7904	1.7908	1.7887	1.7933	1.8008	1.7788	1.8045	1.7916	1.8068	1.7885	1.8009	1.7854	1.784	1.7792	1.7938
2	Mn1–C4	1.8057	1.8245	1.8027	1.8232	1.8	1.8042	1.799	1.8045	1.7982	1.8143	1.8196	1.8146	1.8227	1.8129	1.8275	1.8035	1.8242	1.8011	1.8052	1.8071	1.8103	1.8153	1.8218	1.8159	1.824	1.8027	1.8224	1.7996	1.8038	1.799	1.8014	1.8093	1.8021	1.8134	1.8194	1.8137	1.816	1.8233	1.7991	1.8224	1.8129	1.8288	1.8057	1.8249	1.8016	1.8059	1.7994	1.809
2	Mn1–C6	1.8184	1.8129	1.7912	1.8119	1.7878	1.793	1.7862	1.7928	1.7885	1.8026	1.809	1.8032	1.8097	1.7984	1.8151	1.7909	1.8128	1.7884	1.7937	1.7948	1.7984	1.8032	1.8105	1.8039	1.8125	1.7911	1.8114	1.7876	1.7927	1.7862	1.7909	1.7981	1.7917	1.802	1.809	1.8026	1.8042	1.812	1.7867	1.8092	1.7983	1.8145	1.7915	1.8122	1.7881	1.7933	1.7863	1.7944
2	Mn1–N8	2.0264	2.0231	1.9911	2.0274	1.9952	2.0031	1.9918	2.0054	1.9833	1.9871	1.9969	1.992	2.0231	2.0335	2.0361	2.0015	2.0323	2.0018	2.0089	2.0199	2.0203	1.9948	2.0062	1.9993	2.0205	1.9905	2.0248	1.9928	2.0012	1.9914	1.9925	1.9813	1.9923	1.9834	1.9957	1.9886	2.0626	2.055	1.9995	2.0232	2.0334	2.0389	2.0027	2.0343	2.0027	2.0103	1.9933	2.0264
2	Mn1–N9	2.0884	2.1359	2.0989	2.136	2.1075	2.1076	2.1064	2.1163	2.082	2.0931	2.0964	2.0956	2.1354	2.1482	2.1547	2.1144	2.1431	2.1172	2.1156	2.1365	2.1379	2.1042	2.1092	2.1058	2.1313	2.0976	2.1317	2.1025	2.1039	2.1059	2.0968	2.0825	2.0959	2.0863	2.0936	2.0897	2.1739	2.1658	2.1136	2.1363	2.1482	2.1692	2.127	2.1514	2.1241	2.1223	2.1107	2.16
2	C2–O3	1.1479	1.1481	1.1643	1.1412	1.1645	1.146	1.1546	1.1676	1.1685	1.1616	1.1439	1.1543	1.145	1.1537	1.1479	1.1642	1.1411	1.1645	1.1459	1.1676	1.1686	1.1615	1.1437	1.1542	1.1482	1.1643	1.1412	1.1646	1.1461	1.1546	1.1675	1.1626	1.1685	1.1616	1.1439	1.1543	1.1469	1.1431	1.1547	1.145	1.1537	1.1479	1.1644	1.141	1.1646	1.1459	1.1547	1.1676
2	C4–O5	1.1423	1.1421	1.158	1.1354	1.1583	1.1402	1.1482	1.161	1.1614	1.155	1.1376	1.1478	1.1396	1.1474	1.1421	1.158	1.1353	1.1584	1.1401	1.161	1.162	1.155	1.1376	1.1478	1.1421	1.158	1.1354	1.1582	1.1401	1.1482	1.1607	1.1558	1.1616	1.1549	1.1376	1.1478	1.1413	1.1376	1.1482	1.1396	1.1474	1.1425	1.1585	1.1355	1.1586	1.1404	1.1483	1.1617
2	C6–O7	1.1373	1.1445	1.161	1.1375	1.1614	1.1425	1.151	1.164	1.1642	1.1578	1.1397	1.1503	1.142	1.1503	1.1445	1.1611	1.1374	1.1616	1.1425	1.1641	1.1649	1.1579	1.1397	1.1504	1.1444	1.161	1.1375	1.1613	1.1424	1.151	1.1636	1.1586	1.1644	1.1576	1.1396	1.1502	1.1433	1.1397	1.151	1.1421	1.1503	1.1451	1.1618	1.1378	1.1619	1.1429	1.1511	1.165
3	Cl0–Re1	2.4779	2.4697	2.4533	2.4597	2.4502	2.439	2.4495	2.4577	2.4342	2.4482	2.4374	2.4444	2.4618	2.4714	2.4753	2.4585	2.4616	2.4536	2.4417	2.4628	2.4635	2.4524	2.4421	2.448	2.4702	2.4547	2.4593	2.4499	2.439	2.4496	2.4536	2.4396	2.4547	2.4474	2.4381	2.4438	2.4649	2.465	2.455	2.4613	2.4711	2.4779	2.4604	2.4627	2.4544	2.4424	2.4502	2.469
3	Re1–C2	1.9032	1.9228	1.9224	1.9151	1.9213	1.9092	1.9115	1.9228	1.9189	1.9247	1.9121	1.9196	1.9289	1.9155	1.9251	1.9238	1.9159	1.9223	1.9101	1.926	1.9277	1.9259	1.9136	1.9207	1.9225	1.9224	1.9146	1.9209	1.9089	1.9115	1.9209	1.9188	1.9215	1.924	1.912	1.919	1.9115	1.9138	1.9112	1.9291	1.9154	1.9265	1.9259	1.9168	1.9233	1.9109	1.9121	1.9277
3	Re1–C4	1.9251	1.9146	1.9145	1.9088	1.9107	1.9012	1.9019	1.9134	1.9108	1.9185	1.9072	1.9137	1.9182	1.9034	1.9153	1.9146	1.9091	1.9111	1.9016	1.9151	1.9155	1.9188	1.9079	1.9142	1.9149	1.9146	1.9088	1.911	1.9014	1.902	1.913	1.9126	1.9132	1.9187	1.9076	1.9139	1.9041	1.9051	1.9018	1.9178	1.9033	1.9143	1.9134	1.9084	1.9103	1.9009	1.9017	1.9126
3	Re1–C6	1.9283	1.9406	1.9396	1.9339	1.9373	1.9274	1.9292	1.9389	1.9353	1.9443	1.9331	1.9398	1.9471	1.9308	1.9418	1.9403	1.9342	1.9381	1.9278	1.9409	1.9425	1.9451	1.934	1.9405	1.9406	1.9398	1.9338	1.9372	1.9274	1.9292	1.9378	1.9384	1.9379	1.9439	1.9332	1.9395	1.9269	1.9291	1.9284	1.9471	1.9307	1.9429	1.9419	1.9349	1.9387	1.9284	1.9295	1.942
3	Re1–N8	2.1579	2.1404	2.1168	2.1442	2.119	2.1219	2.1167	2.1281	2.1063	2.1128	2.1174	2.1151	2.149	2.1635	2.1499	2.1242	2.148	2.1236	2.1261	2.1378	2.1384	2.118	2.1239	2.12	2.1387	2.1164	2.1423	2.1174	2.1205	2.1163	2.1198	2.1061	2.1203	2.1103	2.1165	2.1127	2.1864	2.176	2.1245	2.1485	2.1633	2.1498	2.124	2.1477	2.1235	2.1256	2.1175	2.1411
3	Re1–N9	2.2142	2.2624	2.2268	2.2645	2.2378	2.2363	2.2355	2.2428	2.2032	2.2215	2.224	2.2237	2.2699	2.291	2.2808	2.2421	2.2709	2.2473	2.2438	2.2572	2.2612	2.2321	2.2359	2.2329	2.2578	2.2262	2.2601	2.2325	2.2324	2.2348	2.2257	2.2098	2.2255	2.2144	2.221	2.2176	2.3049	2.3022	2.243	2.2713	2.2909	2.2954	2.2588	2.2801	2.2556	2.2509	2.2406	2.2882
3	C2–O3	1.1603	1.1535	1.1666	1.1474	1.1667	1.1509	1.1576	1.1699	1.1703	1.1645	1.1494	1.1581	1.1497	1.1577	1.1536	1.1667	1.1474	1.1667	1.1509	1.1701	1.1711	1.1646	1.1495	1.1582	1.1535	1.1666	1.1474	1.1666	1.1509	1.1576	1.1698	1.1654	1.1708	1.1645	1.1494	1.1581	1.1528	1.1494	1.1576	1.1498	1.1577	1.1537	1.1668	1.1474	1.1668	1.151	1.1576	1.1701
3	C4–O5	1.1484	1.1522	1.1658	1.1458	1.1662	1.1497	1.1568	1.169	1.1693	1.1632	1.1478	1.1567	1.1487	1.1571	1.1525	1.166	1.1459	1.1662	1.1498	1.1693	1.1705	1.1633	1.1479	1.1568	1.1521	1.1658	1.1457	1.1661	1.1497	1.1567	1.1688	1.1641	1.1697	1.1631	1.1477	1.1566	1.151	1.1479	1.1566	1.1487	1.1571	1.1526	1.1663	1.1459	1.1664	1.1499	1.1568	1.1696
3	C6–O7	1.148	1.1467	1.1596	1.1406	1.1599	1.1442	1.1505	1.1628	1.1628	1.1571	1.1423	1.1509	1.1432	1.1511	1.1471	1.1599	1.1408	1.16	1.1444	1.1631	1.164	1.1573	1.1426	1.1511	1.1467	1.1596	1.1406	1.1598	1.1442	1.1505	1.1626	1.1578	1.1635	1.157	1.1423	1.1508	1.1465	1.1432	1.1505	1.1432	1.1511	1.1472	1.1601	1.1408	1.1602	1.1445	1.1506	1.1635
4	N0–Re2	2.1451	2.1493	2.1251	2.1534	2.1291	2.1321	2.127	2.1368	2.1114	2.122	2.1262	2.125	2.1613	2.1714	2.1619	2.1355	2.1587	2.1352	2.1376	2.1486	2.1475	2.1293	2.1348	2.1318	2.148	2.1253	2.1517	2.1274	2.1309	2.1268	2.1275	2.1164	2.1272	2.1193	2.1258	2.1226	2.1913	2.1828	2.1341	2.1611	2.1713	2.1626	2.1357	2.1587	2.1356	2.1378	2.1284	2.1548
4	N1–Re2	2.217	2.2529	2.2271	2.2513	2.2358	2.2281	2.2354	2.2419	2.2033	2.2227	2.218	2.2222	2.2617	2.2859	2.2707	2.2434	2.2586	2.2448	2.2356	2.2578	2.2575	2.2337	2.2299	2.232	2.2496	2.2268	2.248	2.2317	2.2253	2.235	2.2269	2.2134	2.2262	2.2171	2.216	2.2175	2.2894	2.2814	2.2415	2.2631	2.2858	2.2817	2.2522	2.2637	2.2501	2.2406	2.2392	2.2786
4	Re2–Cl3	2.4828	2.474	2.4546	2.465	2.4514	2.4427	2.4507	2.4587	2.4349	2.4495	2.441	2.4468	2.4657	2.4746	2.4794	2.4592	2.4664	2.4546	2.4452	2.4627	2.4641	2.4535	2.4456	2.4501	2.4744	2.4559	2.4645	2.4511	2.4426	2.4507	2.4542	2.4404	2.4555	2.4485	2.4418	2.446	2.4694	2.471	2.4562	2.4653	2.4743	2.4821	2.4615	2.4678	2.4555	2.4459	2.4513	2.4705
4	Re2–C4	1.9249	1.9343	1.9331	1.9281	1.9305	1.9206	1.9222	1.9323	1.9286	1.9371	1.9261	1.9324	1.939	1.9247	1.9358	1.9338	1.9286	1.9312	1.9213	1.9346	1.936	1.9378	1.9272	1.9333	1.9343	1.9333	1.9278	1.9304	1.9206	1.9222	1.9312	1.9307	1.9314	1.9367	1.9262	1.9321	1.9228	1.9247	1.9216	1.939	1.9247	1.9363	1.935	1.9289	1.9317	1.9215	1.9225	1.935
4	Re2–C6	1.9045	1.9181	1.9182	1.9106	1.9171	1.9046	1.907	1.9185	1.9142	1.9203	1.9073	1.9149	1.924	1.911	1.9203	1.9195	1.9114	1.9181	1.9054	1.9215	1.9232	1.9215	1.9088	1.916	1.9178	1.9183	1.9101	1.9167	1.9043	1.907	1.9164	1.9143	1.9168	1.9196	1.9072	1.9143	1.9073	1.9095	1.9067	1.9242	1.911	1.9226	1.9221	1.9126	1.9194	1.9067	1.9076	1.9239
4	Re2–C8	1.9196	1.919	1.9181	1.9135	1.9146	1.9056	1.9052	1.9171	1.9151	1.9217	1.9114	1.9173	1.9221	1.9069	1.9197	1.9178	1.9139	1.9149	1.9059	1.9189	1.9201	1.9219	1.912	1.9176	1.9191	1.9181	1.9135	1.9148	1.9057	1.9052	1.9166	1.9156	1.9169	1.9218	1.9116	1.9172	1.9085	1.9103	1.9052	1.9216	1.9068	1.9182	1.9173	1.913	1.9143	1.9052	1.9051	1.9167
4	C4–O5	1.1511	1.1484	1.1614	1.1422	1.1616	1.1459	1.1524	1.1646	1.1648	1.1591	1.1441	1.1528	1.1451	1.1528	1.1487	1.1616	1.1423	1.1618	1.146	1.1649	1.1658	1.1592	1.1443	1.1529	1.1484	1.1614	1.1422	1.1616	1.1459	1.1524	1.1644	1.1599	1.1653	1.159	1.1441	1.1528	1.1477	1.1445	1.1523	1.1451	1.1528	1.1488	1.1618	1.1423	1.1619	1.1461	1.1524	1.1651
4	C6–O7	1.156	1.1553	1.1684	1.1491	1.1684	1.1526	1.1594	1.1717	1.1722	1.1663	1.1512	1.16	1.1515	1.1593	1.1555	1.1685	1.1492	1.1685	1.1528	1.1721	1.173	1.1664	1.1513	1.1601	1.1553	1.1684	1.149	1.1684	1.1527	1.1594	1.1717	1.1672	1.1726	1.1663	1.1512	1.1599	1.1543	1.1509	1.1594	1.1515	1.1593	1.1552	1.1685	1.149	1.1685	1.1527	1.1594	1.1718
4	C8–O9	1.1485	1.1515	1.1648	1.145	1.1652	1.1489	1.1558	1.168	1.1681	1.1624	1.147	1.1559	1.1481	1.1563	1.1517	1.165	1.1451	1.1653	1.149	1.1682	1.1692	1.1625	1.1472	1.1561	1.1514	1.1648	1.145	1.1651	1.1489	1.1558	1.1678	1.1632	1.1686	1.1622	1.147	1.1558	1.1504	1.1472	1.1557	1.1482	1.1563	1.1522	1.1655	1.1454	1.1656	1.1493	1.1559	1.1689
5	Cl0–Re1	2.4766	2.4779	2.4551	2.4708	2.4522	2.4469	2.4524	2.4595	2.4349	2.4505	2.4448	2.449	2.4704	2.4811	2.4835	2.4602	2.4722	2.4555	2.4495	2.4639	2.4652	2.4546	2.4497	2.4524	2.4784	2.4565	2.4703	2.4518	2.4468	2.4524	2.4549	2.4414	2.456	2.4495	2.4456	2.4482	2.4764	2.4787	2.4577	2.4698	2.481	2.4857	2.462	2.4732	2.4563	2.45	2.453	2.4711
5	Re1–C2	1.9153	1.9187	1.9201	1.9093	1.9192	1.9049	1.9083	1.9206	1.9162	1.9221	1.9075	1.9161	1.9239	1.9117	1.9211	1.9217	1.9103	1.9202	1.9058	1.924	1.9257	1.9234	1.9091	1.9173	1.9184	1.9202	1.9088	1.9187	1.9046	1.9083	1.9185	1.916	1.9189	1.9214	1.9074	1.9155	1.9044	1.907	1.9079	1.9241	1.9117	1.9228	1.9242	1.9112	1.9216	1.9069	1.9089	1.9262
5	Re1–C4	1.9233	1.9413	1.9424	1.9314	1.9403	1.9266	1.9299	1.9422	1.9367	1.9454	1.9308	1.9396	1.9451	1.9325	1.9435	1.9435	1.9321	1.9414	1.9275	1.945	1.9463	1.9465	1.9324	1.9407	1.9413	1.9428	1.9311	1.9402	1.9265	1.9299	1.9404	1.9388	1.9404	1.9449	1.9309	1.9392	1.9233	1.926	1.9293	1.9448	1.9324	1.9446	1.9454	1.9325	1.9421	1.928	1.9303	1.9467
5	Re1–C6	1.9107	1.9213	1.9198	1.9158	1.9165	1.9074	1.9074	1.919	1.9169	1.9235	1.9134	1.9192	1.9242	1.9098	1.922	1.9198	1.916	1.9168	1.9077	1.9209	1.9222	1.9238	1.9139	1.9195	1.9216	1.92	1.9157	1.9168	1.9076	1.9074	1.9188	1.9176	1.9192	1.9237	1.9137	1.9193	1.9112	1.9128	1.9073	1.9241	1.9098	1.9212	1.9194	1.9156	1.9164	1.9072	1.9073	1.919
5	Re1–N8	2.1231	2.1129	2.0872	2.1247	2.0886	2.097	2.0917	2.0959	2.0803	2.0885	2.097	2.0917	2.1248	2.1285	2.1223	2.0955	2.1293	2.0929	2.1011	2.1056	2.1048	2.0941	2.1032	2.0971	2.1115	2.0866	2.1232	2.0871	2.0958	2.0914	2.0894	2.0841	2.0905	2.0864	2.0961	2.0898	2.1673	2.1569	2.0983	2.1251	2.1285	2.1209	2.0938	2.1286	2.0925	2.1004	2.0928	2.1064
5	Re1–N9	2.2165	2.2481	2.2206	2.2487	2.2283	2.2241	2.2295	2.2347	2.1967	2.2151	2.213	2.2157	2.2598	2.276	2.2659	2.2371	2.2562	2.2373	2.2318	2.2504	2.2491	2.2261	2.2251	2.2256	2.2447	2.2202	2.2456	2.2244	2.2211	2.229	2.2202	2.2065	2.2193	2.2098	2.211	2.2111	2.2875	2.2804	2.2358	2.2607	2.2758	2.273	2.2429	2.2601	2.241	2.2351	2.2329	2.2676
5	C2–O3	1.148	1.1553	1.1679	1.1496	1.168	1.1527	1.1591	1.1712	1.1716	1.1658	1.1513	1.1597	1.1517	1.1591	1.1555	1.1681	1.1496	1.168	1.1528	1.1715	1.1724	1.1659	1.1514	1.1598	1.1553	1.168	1.1496	1.168	1.1527	1.1591	1.1712	1.1667	1.1721	1.1658	1.1513	1.1597	1.1551	1.1517	1.1591	1.1517	1.1591	1.1554	1.168	1.1496	1.168	1.1528	1.1591	1.1714
5	C4–O5	1.1528	1.1481	1.1608	1.1424	1.1609	1.1457	1.152	1.1639	1.1643	1.1586	1.1441	1.1525	1.1449	1.1524	1.1483	1.1609	1.1425	1.161	1.1458	1.1642	1.1652	1.1586	1.1442	1.1526	1.1481	1.1608	1.1424	1.1609	1.1457	1.152	1.1638	1.1594	1.1648	1.1585	1.1441	1.1524	1.1483	1.1449	1.1519	1.1449	1.1524	1.1483	1.161	1.1425	1.1611	1.1458	1.152	1.1642
5	C6–O7	1.1572	1.1495	1.1625	1.1432	1.1627	1.1469	1.1536	1.1658	1.1659	1.1601	1.1451	1.1539	1.1461	1.154	1.1498	1.1628	1.1434	1.1629	1.1471	1.1662	1.1671	1.1603	1.1454	1.1541	1.1494	1.1625	1.1432	1.1627	1.1469	1.1536	1.1655	1.161	1.1664	1.16	1.1451	1.1538	1.1487	1.1454	1.1535	1.1461	1.154	1.1499	1.163	1.1434	1.163	1.1471	1.1537	1.1664
6	Br0–Mn1	2.5225	2.5351	2.5099	2.5171	2.5087	2.4951	2.5095	2.5192	2.4768	2.5036	2.4934	2.4994	2.506	2.5433	2.5506	2.5228	2.5233	2.5161	2.5018	2.5345	2.535	2.513	2.5047	2.5083	2.5361	2.5127	2.5166	2.5078	2.4949	2.5096	2.5125	2.4895	2.5118	2.5019	2.4949	2.4983	2.5177	2.5207	2.5148	2.5049	2.543	2.5494	2.5229	2.5221	2.5156	2.5006	2.5106	2.5377
6	Mn1–C2	1.7994	1.8025	1.7859	1.8005	1.7848	1.7836	1.7811	1.7887	1.7841	1.7939	1.794	1.7925	1.8071	1.7941	1.8061	1.7872	1.8015	1.7862	1.7849	1.7924	1.7957	1.7954	1.7966	1.7941	1.8018	1.7858	1.7995	1.7841	1.783	1.781	1.7852	1.79	1.7864	1.7926	1.7937	1.7914	1.7972	1.8039	1.7814	1.8071	1.7939	1.8087	1.7908	1.8033	1.7877	1.7862	1.7818	1.7962
6	Mn1–C4	1.8175	1.8042	1.7835	1.8028	1.7802	1.7843	1.7789	1.7858	1.7806	1.795	1.7999	1.7951	1.802	1.7909	1.8065	1.7838	1.8033	1.7812	1.7852	1.7878	1.7904	1.7959	1.8016	1.7961	1.8039	1.7836	1.8024	1.7802	1.7842	1.7789	1.7837	1.7907	1.7845	1.7946	1.8	1.7947	1.7952	1.8031	1.7797	1.8015	1.7909	1.8065	1.7842	1.8037	1.7807	1.785	1.779	1.7874
6	Mn1–C6	1.8173	1.8296	1.8099	1.828	1.8075	1.8102	1.806	1.8116	1.8058	1.8217	1.8249	1.8213	1.829	1.8193	1.8323	1.8106	1.8287	1.8085	1.8111	1.8137	1.817	1.8228	1.8271	1.8225	1.829	1.8099	1.8273	1.807	1.8098	1.8059	1.8088	1.8171	1.8095	1.8207	1.8247	1.8204	1.8207	1.8282	1.8059	1.8289	1.8193	1.8342	1.8129	1.8301	1.8092	1.8122	1.8064	1.8163
6	Mn1–N8	2.0221	2.0137	1.9803	2.0176	1.9827	1.9921	1.9797	1.9942	1.9765	1.9767	1.9892	1.9816	2.0099	2.0236	2.0222	1.9866	2.0204	1.9871	1.9958	2.0046	2.0074	1.9815	1.9952	1.986	2.0112	1.9793	2.0152	1.9806	1.9902	1.9792	1.9832	1.9699	1.984	1.9735	1.9878	1.9785	2.0532	2.0449	1.9878	2.0094	2.0234	2.0238	1.9881	2.0212	1.9877	1.9961	1.9805	2.0091
6	Mn1–N9	2.0997	2.1402	2.0943	2.1454	2.1046	2.1078	2.1011	2.1118	2.0774	2.0873	2.0953	2.0911	2.1304	2.1444	2.1597	2.1098	2.1509	2.1148	2.1152	2.1307	2.1358	2.0988	2.1081	2.101	2.1339	2.0924	2.1392	2.0983	2.1028	2.1002	2.0892	2.0736	2.0885	2.0786	2.0912	2.0834	2.1876	2.1805	2.1093	2.1321	2.1444	2.1841	2.1301	2.1657	2.1254	2.1266	2.1068	2.1673
6	C2–O3	1.1495	1.1466	1.1624	1.1398	1.1626	1.1444	1.1528	1.1656	1.1665	1.1598	1.1423	1.1525	1.1434	1.1521	1.1465	1.1623	1.1397	1.1626	1.1444	1.1656	1.1666	1.1597	1.1422	1.1525	1.1466	1.1624	1.1398	1.1626	1.1445	1.1528	1.1657	1.1607	1.1666	1.1598	1.1423	1.1525	1.1455	1.1417	1.1528	1.1434	1.1521	1.1466	1.1626	1.1398	1.1627	1.1445	1.1528	1.1658
6	C4–O5	1.1451	1.1458	1.1627	1.1387	1.1631	1.1438	1.1526	1.1656	1.1661	1.1594	1.1411	1.1518	1.1432	1.1518	1.1458	1.1628	1.1387	1.1632	1.1439	1.1658	1.1667	1.1595	1.1411	1.1519	1.1457	1.1627	1.1387	1.163	1.1438	1.1526	1.1654	1.1603	1.1662	1.1593	1.141	1.1517	1.1446	1.1408	1.1525	1.1432	1.1518	1.146	1.1631	1.1388	1.1633	1.144	1.1527	1.1662
6	C6–O7	1.1471	1.1416	1.1573	1.1348	1.1575	1.1396	1.1474	1.1602	1.1606	1.1541	1.1371	1.1471	1.1389	1.1466	1.1415	1.1572	1.1347	1.1576	1.1396	1.1602	1.1611	1.1541	1.1371	1.147	1.1415	1.1573	1.1348	1.1575	1.1396	1.1474	1.1599	1.1549	1.1608	1.154	1.1371	1.147	1.1407	1.1371	1.1475	1.1389	1.1466	1.1419	1.1578	1.1349	1.1579	1.1398	1.1475	1.161
7	Cl0–Re1	2.5117	2.4904	2.4753	2.4806	2.4734	2.4604	2.4692	2.4788	2.4549	2.4685	2.4572	2.4646	2.4834	2.4977	2.494	2.4775	2.4809	2.4757	2.4619	2.4788	2.4816	2.471	2.4604	2.4663	2.4907	2.4768	2.48	2.4728	2.4603	2.4693	2.4742	2.4584	2.4752	2.4673	2.4579	2.4637	2.4868	2.4882	2.4712	2.4831	2.4974	2.5008	2.4849	2.4845	2.4788	2.4647	2.4703	2.4929
7	Re1–C2	1.8931	1.9098	1.9082	1.9035	1.9069	1.8967	1.898	1.909	1.9048	1.9107	1.8997	1.9062	1.9153	1.9022	1.9124	1.9101	1.9045	1.9081	1.8976	1.9129	1.9143	1.9122	1.9013	1.9075	1.9095	1.9083	1.9031	1.9066	1.8964	1.898	1.907	1.9049	1.9075	1.9101	1.8996	1.9056	1.9012	1.9031	1.8983	1.9154	1.9022	1.9131	1.9112	1.905	1.9087	1.8982	1.8985	1.9135
7	Re1–C4	1.9168	1.9135	1.9086	1.9107	1.9063	1.9004	1.8988	1.9088	1.904	1.9131	1.9057	1.9101	1.9177	1.9027	1.9152	1.9095	1.9112	1.9071	1.9012	1.9109	1.9122	1.9139	1.9071	1.911	1.9135	1.9088	1.9104	1.9061	1.9003	1.8988	1.9072	1.9068	1.9073	1.9126	1.9058	1.9097	1.909	1.9101	1.8985	1.9175	1.9027	1.9163	1.9108	1.9118	1.9076	1.9017	1.8991	1.9123
7	Re1–C6	1.931	1.9267	1.9235	1.9221	1.9206	1.9125	1.9126	1.9229	1.9201	1.9272	1.918	1.9232	1.9308	1.915	1.9282	1.9242	1.9228	1.9212	1.9131	1.9254	1.9269	1.9279	1.9191	1.924	1.927	1.9238	1.9222	1.9208	1.9127	1.9127	1.9225	1.9214	1.9229	1.9272	1.9184	1.9233	1.9188	1.92	1.9125	1.9308	1.915	1.9274	1.9239	1.9223	1.921	1.9128	1.9127	1.9238
7	Re1–N8	2.175	2.2021	2.1793	2.2013	2.1858	2.1827	2.1831	2.1922	2.1626	2.1764	2.175	2.1772	2.2096	2.2309	2.2118	2.1875	2.2038	2.1916	2.1866	2.1997	2.2022	2.1825	2.1815	2.1823	2.1987	2.1784	2.1982	2.1822	2.18	2.1826	2.1794	2.1671	2.1793	2.1713	2.1728	2.1728	2.2327	2.2274	2.1874	2.21	2.2308	2.2226	2.1981	2.2108	2.1964	2.1918	2.1857	2.2193
7	Re1–N9	2.1987	2.2588	2.2481	2.2464	2.2517	2.2351	2.2463	2.2581	2.2343	2.2399	2.2275	2.2352	2.2652	2.2889	2.2708	2.2583	2.2517	2.2574	2.24	2.2716	2.2724	2.2469	2.2347	2.2418	2.2568	2.2476	2.2446	2.2497	2.2336	2.246	2.2495	2.2332	2.2506	2.237	2.2263	2.2327	2.271	2.2666	2.2567	2.2659	2.2888	2.2704	2.2589	2.2515	2.2581	2.2403	2.248	2.2744
7	C2–O3	1.1632	1.1566	1.1696	1.1501	1.1697	1.1536	1.1606	1.1729	1.1733	1.1676	1.1523	1.1612	1.1526	1.1604	1.1569	1.1699	1.1503	1.1698	1.1537	1.1735	1.1744	1.1678	1.1524	1.1614	1.1566	1.1696	1.1501	1.1696	1.1536	1.1606	1.1729	1.1685	1.1738	1.1676	1.1523	1.1612	1.1552	1.1519	1.1608	1.1527	1.1604	1.1568	1.1699	1.1502	1.1698	1.1537	1.1607	1.1732
7	C4–O5	1.1594	1.1522	1.166	1.1455	1.1661	1.1495	1.1567	1.1691	1.1696	1.1636	1.1478	1.1569	1.1485	1.1565	1.1524	1.1661	1.1456	1.1662	1.1496	1.1694	1.1704	1.1636	1.1479	1.157	1.1522	1.166	1.1455	1.1661	1.1495	1.1567	1.169	1.1644	1.17	1.1635	1.1478	1.1569	1.1504	1.1473	1.1565	1.1485	1.1565	1.1523	1.1662	1.1455	1.1662	1.1496	1.1567	1.1693
7	C6–O7	1.1417	1.1499	1.1633	1.1433	1.1634	1.1472	1.1542	1.1666	1.1668	1.161	1.1455	1.1545	1.1463	1.1543	1.1501	1.1635	1.1434	1.1635	1.1473	1.1669	1.1678	1.1611	1.1457	1.1547	1.1498	1.1633	1.1432	1.1633	1.1472	1.1542	1.1664	1.1618	1.1673	1.1609	1.1455	1.1544	1.1484	1.1452	1.1541	1.1463	1.1543	1.1501	1.1636	1.1434	1.1636	1.1473	1.1542	1.167
8	Br0–Re1	2.63	2.6438	2.6261	2.6307	2.6262	2.6094	2.622	2.6322	2.5913	2.6185	2.6044	2.6136	2.6311	2.657	2.6518	2.6323	2.6331	2.6304	2.6129	2.6358	2.6382	2.6235	2.6108	2.6178	2.6443	2.6286	2.6301	2.6252	2.6092	2.6221	2.6269	2.6036	2.627	2.6169	2.6055	2.6125	2.6388	2.6406	2.6236	2.6306	2.6567	2.6578	2.6399	2.6359	2.6335	2.6148	2.6233	2.651
8	Re1–C2	1.915	1.9084	1.9065	1.9023	1.9051	1.8953	1.896	1.9073	1.9043	1.9089	1.8984	1.9045	1.9154	1.902	1.9107	1.9081	1.9031	1.9062	1.8962	1.9109	1.9123	1.9101	1.8998	1.9057	1.9081	1.9065	1.9019	1.9048	1.8951	1.896	1.9054	1.9032	1.906	1.9083	1.8983	1.904	1.9004	1.9023	1.8963	1.9156	1.902	1.9114	1.9093	1.9037	1.9069	1.8968	1.8965	1.9115
8	Re1–C4	1.9222	1.9145	1.9093	1.9118	1.9071	1.9014	1.8998	1.9096	1.9044	1.9138	1.9067	1.9109	1.9188	1.9035	1.9164	1.9103	1.9125	1.9079	1.9023	1.9119	1.913	1.9147	1.9083	1.9119	1.9144	1.9095	1.9115	1.9069	1.9012	1.8998	1.908	1.9075	1.908	1.9133	1.9068	1.9105	1.9101	1.9113	1.8994	1.9186	1.9034	1.9174	1.9117	1.913	1.9085	1.9026	1.9001	1.9132
8	Re1–C6	1.911	1.9275	1.9243	1.9231	1.9215	1.9134	1.9135	1.9238	1.9204	1.928	1.9189	1.9241	1.9313	1.9161	1.9293	1.9252	1.924	1.9221	1.9141	1.9265	1.9279	1.9288	1.9203	1.925	1.9278	1.9246	1.9231	1.9216	1.9135	1.9136	1.9233	1.9223	1.9236	1.9281	1.9193	1.9241	1.9203	1.9213	1.9134	1.9312	1.9161	1.9283	1.9247	1.9233	1.9219	1.9136	1.9136	1.9248
8	Re1–N8	2.1971	2.2578	2.2477	2.2456	2.2514	2.2345	2.2459	2.2577	2.2335	2.2403	2.2271	2.2354	2.2622	2.2903	2.2698	2.2583	2.251	2.2572	2.2393	2.2711	2.2717	2.2475	2.2344	2.2421	2.2558	2.2471	2.2438	2.2493	2.2329	2.2456	2.2491	2.2335	2.2499	2.2374	2.2258	2.2328	2.273	2.2666	2.2549	2.2629	2.2902	2.2698	2.2586	2.2509	2.2578	2.2399	2.2476	2.274
8	Re1–N9	2.1782	2.1988	2.1765	2.198	2.1834	2.1792	2.1811	2.1894	2.1602	2.1743	2.1715	2.1746	2.2079	2.2268	2.2082	2.1849	2.2007	2.189	2.1828	2.1971	2.1997	2.1804	2.1779	2.1796	2.1951	2.1757	2.1949	2.1796	2.1764	2.1806	2.1768	2.1652	2.1764	2.1692	2.1691	2.1701	2.2298	2.2232	2.1859	2.2084	2.2266	2.2199	2.1959	2.2079	2.194	2.1887	2.1839	2.2165
8	C2–O3	1.1284	1.1564	1.1695	1.1499	1.1696	1.1535	1.1605	1.1728	1.1731	1.1675	1.1521	1.1611	1.1524	1.1602	1.1567	1.1698	1.1501	1.1697	1.1536	1.1733	1.1743	1.1677	1.1522	1.1612	1.1564	1.1696	1.1499	1.1696	1.1535	1.1605	1.1728	1.1684	1.1737	1.1675	1.1521	1.161	1.1549	1.1516	1.1605	1.1525	1.1602	1.1566	1.1698	1.15	1.1697	1.1536	1.1606	1.1731
8	C4–O5	1.1534	1.1519	1.1657	1.1451	1.1658	1.1492	1.1563	1.1688	1.1693	1.1632	1.1474	1.1566	1.1483	1.1562	1.152	1.1658	1.1452	1.1659	1.1493	1.169	1.1701	1.1633	1.1475	1.1567	1.1518	1.1656	1.1451	1.1657	1.1492	1.1563	1.1687	1.1641	1.1696	1.1632	1.1474	1.1565	1.1501	1.1469	1.1562	1.1483	1.1562	1.152	1.1658	1.1451	1.1659	1.1492	1.1563	1.1689
8	C6–O7	1.1533	1.1495	1.1629	1.1429	1.163	1.1468	1.1538	1.1662	1.1664	1.1606	1.1451	1.1541	1.146	1.154	1.1498	1.1632	1.143	1.1632	1.1469	1.1665	1.1674	1.1607	1.1453	1.1543	1.1494	1.1629	1.1429	1.163	1.1468	1.1538	1.166	1.1614	1.1668	1.1605	1.1451	1.154	1.148	1.1448	1.1537	1.146	1.154	1.1497	1.1632	1.143	1.1632	1.1469	1.1538	1.1666
9	Br0–Re1	2.6436	2.6449	2.6265	2.6318	2.6268	2.611	2.6223	2.6327	2.5917	2.6188	2.6049	2.6142	2.6322	2.6575	2.6523	2.6326	2.6335	2.6309	2.6141	2.6362	2.6387	2.6237	2.6108	2.6181	2.6454	2.629	2.6312	2.6257	2.6107	2.6224	2.6272	2.6038	2.6274	2.6172	2.606	2.613	2.6391	2.6416	2.624	2.6317	2.6572	2.6598	2.6405	2.6376	2.6342	2.6168	2.6237	2.6516
9	Re1–C2	1.8983	1.9079	1.9061	1.9019	1.9047	1.8948	1.8956	1.9068	1.9039	1.9085	1.8981	1.904	1.915	1.9017	1.9103	1.9077	1.9028	1.9058	1.8958	1.9104	1.9119	1.9098	1.8995	1.9053	1.9076	1.9061	1.9015	1.9044	1.8946	1.8956	1.905	1.9028	1.9056	1.9079	1.8979	1.9035	1.9001	1.902	1.8959	1.9151	1.9017	1.9109	1.9089	1.9033	1.9064	1.8963	1.8961	1.9111
9	Re1–C4	1.9164	1.9274	1.9239	1.923	1.9211	1.9132	1.9132	1.9234	1.92	1.9276	1.9188	1.9238	1.9311	1.916	1.9292	1.9248	1.9239	1.9217	1.914	1.9261	1.9275	1.9285	1.92	1.9248	1.9277	1.9242	1.923	1.9212	1.9134	1.9132	1.9229	1.9219	1.9233	1.9277	1.9191	1.9239	1.9201	1.9211	1.913	1.931	1.916	1.9281	1.9243	1.9232	1.9214	1.9134	1.9132	1.9243
9	Re1–C6	1.9141	1.9148	1.9092	1.9122	1.907	1.902	1.8997	1.9095	1.9044	1.9137	1.9071	1.9111	1.9193	1.9033	1.9166	1.9102	1.9128	1.9079	1.9028	1.9117	1.9129	1.9147	1.9086	1.912	1.9147	1.9094	1.9119	1.9068	1.9018	1.8997	1.9079	1.9075	1.9079	1.9132	1.9072	1.9106	1.91	1.9118	1.8993	1.9191	1.9033	1.9178	1.9116	1.9135	1.9084	1.9032	1.9	1.9131
9	Re1–N8	2.1913	2.2577	2.2484	2.2454	2.2522	2.2339	2.2468	2.2584	2.2342	2.241	2.2268	2.2356	2.2622	2.2914	2.2701	2.2592	2.2511	2.258	2.2389	2.272	2.2724	2.2482	2.2344	2.2424	2.2556	2.2478	2.2436	2.25	2.2322	2.2464	2.2497	2.2341	2.2505	2.2379	2.2254	2.233	2.2736	2.266	2.2557	2.2629	2.2914	2.2696	2.2595	2.2506	2.2587	2.2392	2.2485	2.2751
9	Re1–N9	2.1855	2.1994	2.1775	2.1986	2.1844	2.18	2.1818	2.1904	2.1613	2.1752	2.1724	2.1754	2.2084	2.2264	2.2087	2.1857	2.2013	2.1899	2.1835	2.1979	2.2005	2.1811	2.1788	2.1803	2.1957	2.1766	2.1955	2.1805	2.1771	2.1813	2.1776	2.166	2.1772	2.1699	2.1699	2.1708	2.2299	2.2239	2.1865	2.2088	2.2262	2.2209	2.1969	2.2086	2.195	2.1897	2.1846	2.2175
9	C2–O3	1.1554	1.1566	1.1697	1.15	1.1697	1.1536	1.1607	1.173	1.1733	1.1677	1.1522	1.1612	1.1525	1.1604	1.1568	1.17	1.1502	1.1698	1.1537	1.1735	1.1744	1.1678	1.1524	1.1614	1.1566	1.1697	1.15	1.1697	1.1536	1.1607	1.1729	1.1686	1.1739	1.1677	1.1522	1.1612	1.155	1.1517	1.1607	1.1526	1.1604	1.1568	1.17	1.1501	1.1699	1.1537	1.1607	1.1733
9	C4–O5	1.144	1.1498	1.1632	1.1432	1.1633	1.1471	1.154	1.1664	1.1666	1.1608	1.1454	1.1544	1.1463	1.1542	1.15	1.1634	1.1433	1.1634	1.1472	1.1667	1.1676	1.1609	1.1456	1.1545	1.1497	1.1632	1.1431	1.1632	1.1471	1.154	1.1662	1.1616	1.1671	1.1607	1.1454	1.1543	1.1481	1.145	1.154	1.1463	1.1542	1.15	1.1635	1.1433	1.1634	1.1472	1.1541	1.1668
9	C6–O7	1.1527	1.1519	1.1657	1.1451	1.1659	1.1492	1.1564	1.1688	1.1693	1.1633	1.1475	1.1566	1.1483	1.1563	1.1521	1.1658	1.1452	1.1659	1.1493	1.1691	1.1701	1.1633	1.1475	1.1567	1.1519	1.1657	1.1451	1.1658	1.1492	1.1563	1.1687	1.1641	1.1697	1.1632	1.1474	1.1566	1.1501	1.1469	1.1563	1.1483	1.1563	1.152	1.1659	1.1451	1.1659	1.1492	1.1564	1.169
10	Cl0–Re1	2.4766	2.4906	2.4764	2.4801	2.4745	2.4601	2.4705	2.4802	2.456	2.4695	2.4567	2.465	2.4832	2.4989	2.4943	2.4788	2.4804	2.4769	2.4617	2.4805	2.4833	2.4721	2.4601	2.4668	2.4909	2.4779	2.4795	2.4739	2.46	2.4705	2.4754	2.4595	2.4765	2.4683	2.4575	2.464	2.4871	2.4873	2.4728	2.483	2.4987	2.5013	2.4862	2.4841	2.48	2.4646	2.4716	2.4945
10	Re1–C2	1.9946	1.9094	1.9075	1.9034	1.9063	1.8964	1.8975	1.9083	1.9041	1.9101	1.8995	1.9057	1.9151	1.9016	1.912	1.9094	1.9043	1.9075	1.8975	1.9122	1.9135	1.9115	1.9011	1.9071	1.9091	1.9076	1.9029	1.9059	1.8962	1.8974	1.9063	1.9043	1.9067	1.9094	1.8994	1.9051	1.901	1.9031	1.8977	1.9152	1.9016	1.9128	1.9106	1.9049	1.9081	1.898	1.8979	1.9129
10	Re1–C4	1.9247	1.9262	1.9227	1.9219	1.9198	1.9122	1.912	1.9221	1.9192	1.9264	1.9175	1.9226	1.9305	1.914	1.9277	1.9234	1.9226	1.9204	1.9127	1.9245	1.926	1.927	1.9186	1.9234	1.9266	1.9231	1.922	1.92	1.9124	1.9121	1.9217	1.9207	1.9221	1.9265	1.918	1.9227	1.9188	1.9197	1.9119	1.9304	1.914	1.927	1.923	1.9221	1.9201	1.9124	1.912	1.9229
10	Re1–C6	1.9173	1.9141	1.9089	1.9111	1.9066	1.901	1.8992	1.9092	1.9044	1.9133	1.9062	1.9105	1.9183	1.9034	1.9158	1.9099	1.9117	1.9075	1.9018	1.9114	1.9126	1.9142	1.9077	1.9114	1.914	1.9091	1.9108	1.9064	1.9009	1.8992	1.9075	1.9071	1.9077	1.9128	1.9064	1.9101	1.9089	1.9106	1.8988	1.9181	1.9034	1.917	1.9113	1.9123	1.9081	1.9023	1.8995	1.9129
10	Re1–N8	2.2002	2.2512	2.2411	2.2394	2.2444	2.2279	2.239	2.2506	2.2273	2.2332	2.2208	2.2286	2.2582	2.2788	2.2627	2.2507	2.2444	2.2499	2.2326	2.2632	2.264	2.2399	2.2278	2.2349	2.2492	2.2406	2.2375	2.2424	2.2264	2.2386	2.2422	2.2266	2.2432	2.2304	2.2195	2.2261	2.2639	2.259	2.2488	2.2587	2.2786	2.2623	2.2513	2.2441	2.2504	2.2328	2.2404	2.2662
10	Re1–N9	2.1827	2.2024	2.1804	2.2001	2.1875	2.1825	2.1839	2.1935	2.1644	2.1778	2.1754	2.1779	2.2088	2.2345	2.2124	2.1891	2.2033	2.1932	2.1866	2.2018	2.2042	2.184	2.1821	2.1834	2.1983	2.179	2.1968	2.1835	2.1793	2.1832	2.1803	2.168	2.1802	2.1724	2.1726	2.1732	2.2305	2.2265	2.1883	2.2098	2.2347	2.2228	2.2001	2.21	2.1985	2.1919	2.187	2.2214
10	C2–O3	1.0642	1.1569	1.17	1.1503	1.1699	1.1538	1.1608	1.1732	1.1736	1.168	1.1524	1.1615	1.1528	1.1606	1.1571	1.1702	1.1505	1.17	1.1539	1.1738	1.1748	1.1681	1.1526	1.1617	1.1569	1.17	1.1503	1.1699	1.1538	1.1608	1.1731	1.1689	1.1741	1.1679	1.1524	1.1614	1.1553	1.152	1.1611	1.1529	1.1606	1.1571	1.1702	1.1504	1.1701	1.154	1.1609	1.1735
10	C4–O5	1.1582	1.1503	1.1637	1.1436	1.1639	1.1476	1.1546	1.167	1.1673	1.1614	1.1459	1.1549	1.1466	1.1548	1.1505	1.164	1.1437	1.164	1.1478	1.1674	1.1683	1.1616	1.1461	1.1551	1.1502	1.1637	1.1436	1.1638	1.1476	1.1546	1.1668	1.1622	1.1677	1.1613	1.1459	1.1548	1.1486	1.1455	1.1545	1.1466	1.1548	1.1505	1.164	1.1437	1.164	1.1478	1.1546	1.1674
10	C6–O7	1.1571	1.1527	1.1665	1.1459	1.1666	1.15	1.1571	1.1696	1.1701	1.164	1.1482	1.1574	1.1489	1.1569	1.1528	1.1666	1.146	1.1667	1.15	1.1699	1.1709	1.1641	1.1483	1.1575	1.1526	1.1665	1.1459	1.1666	1.1499	1.1571	1.1695	1.1649	1.1705	1.164	1.1482	1.1573	1.1509	1.1476	1.157	1.1489	1.1569	1.1527	1.1666	1.1459	1.1667	1.15	1.1571	1.1697
11	Br0–Re1	2.613	2.6446	2.6275	2.6311	2.6276	2.6101	2.6233	2.6337	2.5925	2.6197	2.6048	2.6144	2.6314	2.6587	2.6523	2.6337	2.6332	2.6318	2.6136	2.6374	2.6399	2.6247	2.611	2.6185	2.6451	2.6299	2.6304	2.6265	2.6099	2.6234	2.6281	2.6047	2.6284	2.618	2.6057	2.6132	2.6397	2.6412	2.6251	2.6311	2.6584	2.6599	2.6414	2.6369	2.6351	2.6163	2.6247	2.6527
11	Re1–C2	1.9517	1.908	1.9059	1.9021	1.9045	1.8951	1.8955	1.9066	1.9036	1.9082	1.8981	1.904	1.9152	1.9014	1.9103	1.9075	1.9028	1.9056	1.8959	1.9101	1.9116	1.9095	1.8994	1.9052	1.9078	1.9059	1.9017	1.9042	1.8949	1.8954	1.9047	1.9026	1.9053	1.9077	1.898	1.9035	1.9002	1.9021	1.8958	1.9153	1.9014	1.9112	1.9087	1.9035	1.9062	1.8966	1.8959	1.9109
11	Re1–C4	1.9225	1.9274	1.9236	1.9233	1.9207	1.9132	1.913	1.9231	1.9196	1.9274	1.919	1.9237	1.9313	1.9156	1.9292	1.9244	1.9242	1.9214	1.9141	1.9257	1.9271	1.9281	1.9203	1.9246	1.9277	1.924	1.9233	1.9209	1.9134	1.913	1.9226	1.9217	1.9229	1.9274	1.9194	1.9238	1.9203	1.9214	1.9128	1.9311	1.9155	1.928	1.9239	1.9233	1.921	1.9133	1.9129	1.924
11	Re1–C6	1.9197	1.9149	1.9096	1.912	1.9074	1.9019	1.9001	1.9099	1.9047	1.914	1.9069	1.9112	1.9192	1.9039	1.9168	1.9107	1.9126	1.9083	1.9027	1.9123	1.9135	1.915	1.9084	1.9123	1.9148	1.9098	1.9117	1.9072	1.9017	1.9001	1.9082	1.9078	1.9083	1.9135	1.907	1.9108	1.9101	1.9114	1.8997	1.919	1.9039	1.918	1.9121	1.9134	1.9089	1.9032	1.9004	1.9137
11	Re1–N8	2.1968	2.2501	2.2407	2.239	2.2441	2.2275	2.2386	2.2502	2.2266	2.2339	2.2208	2.2289	2.2555	2.282	2.2618	2.2507	2.2442	2.2498	2.2322	2.2628	2.2634	2.2407	2.2281	2.2353	2.2481	2.2401	2.2371	2.2421	2.2259	2.2382	2.2418	2.227	2.2426	2.2309	2.2196	2.2263	2.265	2.2591	2.2471	2.256	2.2818	2.2615	2.2511	2.2438	2.2502	2.2326	2.2401	2.2659
11	Re1–N9	2.173	2.1978	2.1774	2.1956	2.1847	2.1778	2.1817	2.1904	2.1618	2.1751	2.1698	2.1744	2.2054	2.2274	2.2075	2.1862	2.1985	2.1902	2.1813	2.1987	2.2012	2.1814	2.1764	2.1796	2.1937	2.176	2.1922	2.1805	2.1746	2.181	2.1773	2.1655	2.177	2.1697	2.167	2.1696	2.2278	2.2204	2.1864	2.2063	2.2277	2.2196	2.1976	2.2062	2.1958	2.188	2.1849	2.2181
11	C2–O3	1.0725	1.1567	1.1699	1.1501	1.1699	1.1536	1.1607	1.1731	1.1735	1.1679	1.1523	1.1613	1.1526	1.1604	1.1569	1.1701	1.1502	1.17	1.1538	1.1736	1.1746	1.168	1.1524	1.1615	1.1567	1.1698	1.1501	1.1698	1.1536	1.1607	1.173	1.1687	1.174	1.1678	1.1523	1.1613	1.155	1.1517	1.1607	1.1527	1.1604	1.1569	1.1701	1.1502	1.17	1.1538	1.1608	1.1734
11	C4–O5	1.1464	1.1499	1.1634	1.1432	1.1635	1.1472	1.1542	1.1666	1.1669	1.161	1.1455	1.1545	1.1464	1.1544	1.1501	1.1636	1.1433	1.1636	1.1473	1.167	1.1679	1.1612	1.1456	1.1547	1.1498	1.1634	1.1432	1.1634	1.1472	1.1542	1.1664	1.1618	1.1673	1.1609	1.1454	1.1544	1.1482	1.145	1.1542	1.1464	1.1544	1.1502	1.1637	1.1433	1.1637	1.1474	1.1543	1.167
11	C6–O7	1.1458	1.1523	1.1661	1.1456	1.1663	1.1496	1.1567	1.1692	1.1698	1.1637	1.1479	1.157	1.1487	1.1566	1.1525	1.1662	1.1457	1.1663	1.1497	1.1695	1.1705	1.1637	1.148	1.1571	1.1523	1.1661	1.1455	1.1662	1.1496	1.1567	1.1691	1.1645	1.1701	1.1636	1.1479	1.157	1.1505	1.1474	1.1566	1.1487	1.1566	1.1524	1.1663	1.1455	1.1663	1.1496	1.1568	1.1694
12	Cl0–Re1	2.4888	2.4913	2.4764	2.481	2.4745	2.4612	2.4705	2.4801	2.456	2.4696	2.4576	2.4656	2.4834	2.4998	2.4948	2.4788	2.4808	2.4768	2.4624	2.4805	2.4833	2.4722	2.4606	2.4673	2.4915	2.4778	2.4803	2.4738	2.461	2.4705	2.4752	2.4595	2.4763	2.4683	2.4583	2.4647	2.4876	2.4882	2.4728	2.4832	2.4997	2.5017	2.4861	2.4849	2.48	2.4653	2.4716	2.4943
12	Re1–C2	1.9312	1.9091	1.9074	1.9034	1.9062	1.8965	1.8974	1.9082	1.904	1.91	1.8995	1.9056	1.9148	1.9016	1.912	1.9093	1.9044	1.9074	1.8975	1.9121	1.9134	1.9114	1.9012	1.907	1.9088	1.9075	1.903	1.9058	1.8962	1.8973	1.9062	1.9042	1.9067	1.9093	1.8994	1.9051	1.9009	1.903	1.8976	1.915	1.9015	1.9125	1.9105	1.9046	1.908	1.8978	1.8978	1.9127
12	Re1–C4	1.9322	1.9263	1.9228	1.9224	1.92	1.9127	1.9122	1.9223	1.9194	1.9266	1.9182	1.923	1.9304	1.9145	1.9282	1.9236	1.9231	1.9206	1.9134	1.9247	1.9262	1.9273	1.9193	1.9238	1.9267	1.9232	1.9225	1.9202	1.913	1.9122	1.9219	1.9209	1.9223	1.9267	1.9186	1.9231	1.9189	1.9204	1.912	1.9303	1.9145	1.927	1.9231	1.9222	1.9203	1.9125	1.9121	1.9231
12	Re1–C6	1.9076	1.914	1.9089	1.9115	1.9068	1.9014	1.8993	1.9093	1.9045	1.9133	1.9065	1.9106	1.9185	1.903	1.9161	1.91	1.912	1.9076	1.9021	1.9115	1.9127	1.9142	1.9079	1.9115	1.914	1.9092	1.9111	1.9066	1.9012	1.8993	1.9076	1.9071	1.9077	1.9128	1.9066	1.9101	1.9088	1.9108	1.8989	1.9183	1.903	1.9171	1.9114	1.9123	1.9083	1.9024	1.8997	1.913
12	Re1–N8	2.2061	2.2507	2.2412	2.2378	2.2442	2.2267	2.2385	2.2506	2.2274	2.2336	2.2199	2.2284	2.2557	2.2825	2.2613	2.2507	2.2429	2.2499	2.2313	2.2632	2.264	2.2403	2.227	2.2348	2.2486	2.2405	2.2359	2.2421	2.225	2.2381	2.242	2.2267	2.243	2.2306	2.2185	2.2258	2.2651	2.2582	2.2484	2.2563	2.2825	2.2616	2.2514	2.2436	2.2503	2.2323	2.2399	2.2662
12	Re1–N9	2.1659	2.2006	2.18	2.1963	2.1862	2.1787	2.1829	2.1922	2.1635	2.1764	2.1714	2.1755	2.2086	2.2298	2.2087	2.188	2.1994	2.1918	2.1824	2.2004	2.2029	2.1825	2.1778	2.1807	2.1964	2.1784	2.1929	2.1821	2.1754	2.1822	2.1789	2.1667	2.1788	2.1709	2.1684	2.1707	2.2285	2.2211	2.1873	2.2095	2.2299	2.2209	2.1995	2.2079	2.1971	2.1895	2.1861	2.2196
12	C2–O3	1.0801	1.1569	1.1701	1.1504	1.1701	1.154	1.1609	1.1734	1.1737	1.168	1.1526	1.1616	1.1529	1.1607	1.1572	1.1703	1.1506	1.1702	1.154	1.1739	1.1749	1.1682	1.1527	1.1617	1.1569	1.1701	1.1504	1.1701	1.1539	1.1609	1.1732	1.1689	1.1742	1.1679	1.1526	1.1615	1.1554	1.1521	1.1612	1.153	1.1607	1.1571	1.1703	1.1505	1.1703	1.154	1.1611	1.1737
12	C4–O5	1.1378	1.1503	1.1638	1.1437	1.1639	1.1477	1.1547	1.1671	1.1673	1.1615	1.146	1.155	1.1467	1.1548	1.1506	1.1641	1.1438	1.1641	1.1478	1.1675	1.1683	1.1616	1.1462	1.1551	1.1503	1.1638	1.1437	1.1638	1.1477	1.1547	1.1669	1.1622	1.1677	1.1614	1.146	1.1549	1.1487	1.1456	1.1546	1.1467	1.1548	1.1506	1.1641	1.1438	1.1641	1.1478	1.1547	1.1675
12	C6–O7	1.1566	1.1528	1.1665	1.146	1.1666	1.15	1.1572	1.1696	1.1701	1.1641	1.1483	1.1575	1.149	1.1569	1.1529	1.1667	1.1461	1.1667	1.1501	1.1699	1.171	1.1642	1.1484	1.1576	1.1527	1.1665	1.1459	1.1666	1.15	1.1572	1.1696	1.1649	1.1705	1.1641	1.1483	1.1574	1.1509	1.1477	1.157	1.149	1.1569	1.1528	1.1666	1.146	1.1667	1.1501	1.1572	1.1697
13	Br0–Re1	2.6235	2.6448	2.6274	2.631	2.6275	2.6102	2.6231	2.6337	2.5924	2.6197	2.6044	2.6145	2.6313	2.6587	2.6524	2.6336	2.633	2.6318	2.6133	2.6376	2.6401	2.6246	2.6105	2.6186	2.6452	2.6298	2.6303	2.6264	2.6099	2.6232	2.6278	2.6046	2.6281	2.6179	2.6054	2.6133	2.6396	2.6405	2.6251	2.6308	2.6584	2.66	2.6412	2.637	2.6348	2.6164	2.6245	2.6525
13	Re1–C2	2.0579	1.9078	1.9058	1.9019	1.9044	1.8949	1.8954	1.9065	1.9034	1.9081	1.8979	1.9039	1.915	1.9014	1.9101	1.9074	1.9027	1.9055	1.8957	1.9101	1.9115	1.9094	1.8993	1.9051	1.9076	1.9058	1.9015	1.9041	1.8946	1.8954	1.9046	1.9025	1.9052	1.9076	1.8978	1.9033	1.9001	1.9018	1.8957	1.9152	1.9013	1.911	1.9086	1.9033	1.9062	1.8964	1.8959	1.9108
13	Re1–C4	1.9195	1.9276	1.9236	1.9235	1.9208	1.9135	1.9129	1.9231	1.9196	1.9273	1.919	1.9238	1.9313	1.9159	1.9294	1.9244	1.9244	1.9214	1.9143	1.9257	1.9271	1.9281	1.9204	1.9247	1.9279	1.924	1.9235	1.9209	1.9136	1.913	1.9225	1.9216	1.9229	1.9274	1.9194	1.9238	1.9203	1.9216	1.9127	1.9311	1.9159	1.9283	1.9239	1.9236	1.9211	1.9136	1.9129	1.924
13	Re1–C6	1.9162	1.915	1.9096	1.9121	1.9074	1.9017	1.9001	1.9099	1.9048	1.914	1.907	1.9112	1.9193	1.9036	1.9169	1.9107	1.9128	1.9083	1.9027	1.9124	1.9136	1.9151	1.9086	1.9123	1.9149	1.9098	1.9117	1.9072	1.9015	1.9001	1.9083	1.9079	1.9083	1.9135	1.9071	1.9108	1.91	1.9115	1.8999	1.9192	1.9036	1.9179	1.9121	1.9133	1.9089	1.903	1.9005	1.9137
13	Re1–N8	2.1823	2.1978	2.1771	2.1958	2.1842	2.1782	2.1812	2.1899	2.1614	2.1748	2.1707	2.1742	2.2078	2.2242	2.2074	2.1857	2.1987	2.1896	2.1818	2.1981	2.2006	2.1809	2.177	2.1794	2.1936	2.1755	2.1923	2.1799	2.175	2.1805	2.1766	2.1652	2.1763	2.1692	2.1677	2.1693	2.2261	2.2201	2.1859	2.2088	2.2245	2.219	2.1972	2.206	2.1952	2.1881	2.1845	2.2173
13	Re1–N9	2.1835	2.2509	2.2408	2.2398	2.2444	2.2283	2.2385	2.2505	2.2269	2.2341	2.2217	2.2294	2.2546	2.2848	2.2628	2.2509	2.2451	2.2501	2.233	2.2631	2.2635	2.241	2.229	2.236	2.2488	2.2401	2.2379	2.2422	2.2266	2.2381	2.2417	2.2271	2.2425	2.231	2.2203	2.2268	2.2665	2.2604	2.2471	2.2551	2.2848	2.2621	2.2512	2.2445	2.2505	2.2331	2.2401	2.2662
13	C2–O3	0.941	1.1568	1.1699	1.1502	1.17	1.1537	1.1609	1.1732	1.1736	1.1679	1.1523	1.1614	1.1526	1.1605	1.157	1.1702	1.1503	1.1701	1.1539	1.1737	1.1747	1.1681	1.1525	1.1615	1.1568	1.1699	1.1502	1.17	1.1537	1.1609	1.1732	1.1688	1.1742	1.1679	1.1523	1.1614	1.1551	1.1518	1.1608	1.1527	1.1605	1.157	1.1702	1.1503	1.1702	1.1538	1.1609	1.1735
13	C4–O5	1.1465	1.1499	1.1635	1.1433	1.1636	1.1473	1.1543	1.1667	1.167	1.1611	1.1456	1.1546	1.1464	1.1544	1.1502	1.1637	1.1434	1.1637	1.1474	1.1671	1.168	1.1613	1.1457	1.1548	1.1499	1.1634	1.1432	1.1635	1.1473	1.1543	1.1665	1.1619	1.1674	1.161	1.1455	1.1545	1.1483	1.1451	1.1542	1.1464	1.1544	1.1502	1.1638	1.1434	1.1638	1.1474	1.1544	1.1671
13	C6–O7	1.1485	1.1524	1.1662	1.1456	1.1663	1.1496	1.1568	1.1692	1.1698	1.1637	1.1479	1.157	1.1487	1.1567	1.1526	1.1663	1.1457	1.1663	1.1497	1.1695	1.1705	1.1638	1.1481	1.1571	1.1523	1.1661	1.1456	1.1662	1.1496	1.1567	1.1691	1.1645	1.1701	1.1636	1.1479	1.157	1.1505	1.1473	1.1566	1.1487	1.1567	1.1524	1.1663	1.1456	1.1664	1.1497	1.1568	1.1694
14	Cl0–Re1	2.4561	2.4896	2.4755	2.4793	2.4735	2.4594	2.4692	2.4788	2.455	2.4685	2.4559	2.4641	2.4818	2.4972	2.4931	2.4778	2.4795	2.4758	2.4608	2.479	2.4816	2.471	2.4592	2.4659	2.4899	2.477	2.4787	2.4729	2.4593	2.4693	2.4745	2.4584	2.4755	2.4673	2.4567	2.4633	2.4861	2.4866	2.4711	2.4814	2.497	2.5001	2.4849	2.4831	2.4789	2.4639	2.4703	2.4928
14	Re1–C2	1.9724	1.9107	1.9088	1.9046	1.9075	1.8976	1.8986	1.9095	1.9053	1.9113	1.9007	1.9069	1.9164	1.9027	1.9132	1.9106	1.9056	1.9087	1.8986	1.9134	1.9148	1.9128	1.9023	1.9083	1.9104	1.9088	1.9042	1.9071	1.8974	1.8986	1.9076	1.9056	1.9081	1.9107	1.9006	1.9064	1.9021	1.9042	1.8989	1.9165	1.9027	1.914	1.9118	1.9061	1.9093	1.8992	1.8991	1.9141
14	Re1–C4	1.9116	1.9273	1.9238	1.9231	1.9209	1.913	1.9129	1.9232	1.9203	1.9276	1.9188	1.9237	1.9315	1.9153	1.9288	1.9244	1.9238	1.9214	1.9136	1.9255	1.9271	1.9282	1.9199	1.9244	1.9276	1.9242	1.9232	1.9211	1.9132	1.9129	1.9228	1.9219	1.9232	1.9277	1.9192	1.9238	1.9198	1.921	1.9128	1.9314	1.9152	1.9277	1.924	1.923	1.9211	1.9129	1.9128	1.9239
14	Re1–C6	1.9168	1.9137	1.9085	1.9108	1.9062	1.9009	1.8987	1.9087	1.904	1.9129	1.906	1.9102	1.9181	1.9024	1.9155	1.9095	1.9114	1.9071	1.9017	1.911	1.9122	1.9139	1.9075	1.9111	1.9137	1.9087	1.9105	1.9061	1.9008	1.8988	1.9072	1.9067	1.9073	1.9125	1.9062	1.9098	1.9087	1.9103	1.8984	1.9179	1.9024	1.9168	1.9109	1.9122	1.9077	1.9023	1.8991	1.9124
14	Re1–N8	2.1982	2.2528	2.2435	2.2408	2.247	2.229	2.2415	2.2533	2.2298	2.2357	2.2219	2.2305	2.2579	2.2856	2.2641	2.253	2.2456	2.2525	2.2335	2.2656	2.2666	2.2423	2.2288	2.2367	2.2508	2.243	2.2389	2.245	2.2274	2.2412	2.2449	2.2288	2.2459	2.2329	2.2207	2.228	2.2673	2.2609	2.2513	2.2585	2.2854	2.2641	2.2539	2.2456	2.2531	2.2338	2.243	2.2692
14	Re1–N9	2.1803	2.2006	2.1789	2.1988	2.1859	2.1808	2.1833	2.192	2.1627	2.176	2.1728	2.1761	2.2077	2.2311	2.2107	2.1879	2.2018	2.1917	2.1847	2.2004	2.2027	2.1824	2.1794	2.1815	2.1967	2.1776	2.1954	2.1819	2.1778	2.1827	2.1789	2.1664	2.1788	2.1707	2.1701	2.1714	2.231	2.2245	2.1877	2.2088	2.2314	2.2224	2.1987	2.2093	2.197	2.191	2.1865	2.22
14	C2–O3	1.0509	1.1563	1.1693	1.1497	1.1692	1.1533	1.1603	1.1725	1.1729	1.1673	1.1519	1.1608	1.1523	1.1601	1.1565	1.1695	1.1499	1.1693	1.1534	1.1731	1.1741	1.1674	1.1521	1.161	1.1563	1.1693	1.1497	1.1692	1.1533	1.1603	1.1725	1.1681	1.1735	1.1672	1.1519	1.1608	1.1547	1.1514	1.1605	1.1523	1.1601	1.1564	1.1695	1.1498	1.1694	1.1534	1.1603	1.1728
14	C4–O5	1.1555	1.1495	1.1629	1.1429	1.163	1.1469	1.1538	1.1662	1.1664	1.1605	1.1451	1.1541	1.1459	1.1539	1.1497	1.1631	1.143	1.1632	1.147	1.1666	1.1675	1.1607	1.1453	1.1543	1.1494	1.1629	1.1428	1.163	1.1468	1.1538	1.166	1.1614	1.1669	1.1604	1.1451	1.154	1.1479	1.1448	1.1537	1.146	1.1539	1.1497	1.1632	1.143	1.1632	1.147	1.1538	1.1666
14	C6–O7	1.1483	1.1524	1.1661	1.1456	1.1662	1.1496	1.1568	1.1692	1.1697	1.1636	1.1479	1.157	1.1487	1.1566	1.1525	1.1662	1.1457	1.1663	1.1497	1.1695	1.1705	1.1637	1.148	1.1571	1.1523	1.1661	1.1456	1.1662	1.1496	1.1568	1.1691	1.1645	1.1701	1.1636	1.1479	1.157	1.1506	1.1474	1.1566	1.1487	1.1566	1.1524	1.1662	1.1456	1.1663	1.1497	1.1568	1.1693
15	Br0–Re1	2.6254	2.6433	2.6259	2.6303	2.6261	2.6093	2.6214	2.6319	2.5911	2.618	2.604	2.6127	2.6307	2.6556	2.6512	2.632	2.6325	2.6301	2.6128	2.6356	2.6379	2.623	2.6103	2.617	2.6432	2.6283	2.6296	2.6251	2.6091	2.6214	2.6268	2.6032	2.6271	2.6164	2.6052	2.6117	2.6376	2.6403	2.6229	2.6302	2.6554	2.6561	2.6396	2.6355	2.6332	2.6136	2.6228	2.6506
15	Re1–C2	1.8955	1.9093	1.9072	1.9033	1.9058	1.8963	1.8967	1.9079	1.9049	1.9096	1.8993	1.9052	1.9165	1.9027	1.9115	1.9088	1.9041	1.9069	1.8971	1.9115	1.9129	1.9108	1.9007	1.9064	1.909	1.9073	1.9029	1.9055	1.896	1.8967	1.9061	1.904	1.9067	1.9091	1.8992	1.9047	1.9013	1.9033	1.897	1.9166	1.9026	1.9124	1.91	1.9047	1.9075	1.8977	1.8972	1.9122
15	Re1–C4	1.9154	1.9286	1.9246	1.9245	1.9218	1.9147	1.9138	1.9241	1.9206	1.9284	1.9202	1.9249	1.9327	1.9163	1.9303	1.9254	1.9253	1.9224	1.9154	1.9266	1.9281	1.9291	1.9215	1.9258	1.9288	1.925	1.9246	1.9219	1.9148	1.9139	1.9236	1.9227	1.924	1.9285	1.9207	1.925	1.9211	1.9224	1.9136	1.9325	1.9163	1.929	1.9249	1.9246	1.922	1.9145	1.9138	1.9249
15	Re1–C6	1.9061	1.9143	1.9092	1.9115	1.907	1.9013	1.8997	1.9095	1.9044	1.9137	1.9066	1.9108	1.9188	1.9034	1.9164	1.9104	1.9123	1.9079	1.9022	1.912	1.9131	1.9147	1.9082	1.9118	1.9142	1.9094	1.9112	1.9068	1.9011	1.8997	1.9079	1.9076	1.908	1.9132	1.9067	1.9104	1.9099	1.9113	1.8993	1.9186	1.9033	1.9174	1.9117	1.9129	1.9085	1.9026	1.9	1.9133
15	Re1–N8	2.1995	2.2521	2.2428	2.2406	2.2463	2.2288	2.2409	2.2526	2.2288	2.2357	2.2217	2.2307	2.2569	2.285	2.2637	2.2527	2.2457	2.252	2.2333	2.2649	2.2656	2.2426	2.229	2.2369	2.2506	2.2422	2.2387	2.2442	2.2272	2.2404	2.244	2.2288	2.2448	2.2328	2.2205	2.228	2.2679	2.2605	2.2496	2.2575	2.285	2.2649	2.2534	2.2456	2.2525	2.2347	2.2425	2.2685
15	Re1–N9	2.1907	2.1977	2.176	2.1962	2.1833	2.1776	2.1811	2.1891	2.1602	2.1737	2.1701	2.1737	2.2054	2.2273	2.2076	2.185	2.1994	2.1889	2.1815	2.1975	2.1998	2.1802	2.1768	2.1791	2.1946	2.1745	2.1929	2.1791	2.1744	2.1803	2.1759	2.1642	2.1757	2.1683	2.1672	2.169	2.2289	2.2223	2.1859	2.2065	2.2276	2.2203	2.1964	2.2069	2.1945	2.1888	2.1844	2.217
15	C2–O3	1.1557	1.1561	1.1691	1.1496	1.1692	1.1531	1.1601	1.1724	1.1728	1.1671	1.1517	1.1607	1.1521	1.1599	1.1564	1.1694	1.1497	1.1693	1.1532	1.173	1.1739	1.1673	1.1519	1.1609	1.156	1.1691	1.1495	1.1692	1.1531	1.1601	1.1724	1.168	1.1734	1.1671	1.1517	1.1606	1.1545	1.1512	1.1601	1.1522	1.1599	1.1562	1.1694	1.1497	1.1693	1.1532	1.1602	1.1727
15	C4–O5	1.1485	1.1491	1.1626	1.1425	1.1627	1.1465	1.1534	1.1658	1.166	1.1602	1.1448	1.1537	1.1457	1.1537	1.1494	1.1628	1.1426	1.1628	1.1466	1.1662	1.1671	1.1604	1.145	1.1539	1.149	1.1625	1.1425	1.1626	1.1464	1.1535	1.1656	1.161	1.1665	1.1601	1.1447	1.1536	1.1475	1.1444	1.1534	1.1457	1.1537	1.1494	1.1629	1.1426	1.1628	1.1466	1.1535	1.1662
15	C6–O7	1.16	1.152	1.1658	1.1452	1.1659	1.1492	1.1564	1.1688	1.1694	1.1633	1.1475	1.1566	1.1483	1.1564	1.1521	1.1659	1.1453	1.1659	1.1493	1.1691	1.1702	1.1633	1.1476	1.1568	1.1519	1.1658	1.1452	1.1658	1.1492	1.1563	1.1688	1.1641	1.1697	1.1633	1.1475	1.1566	1.1502	1.1469	1.1563	1.1483	1.1564	1.152	1.1659	1.1452	1.1659	1.1493	1.1564	1.169
16	O0–Re1	2.1364	2.1424	2.1371	2.1328	2.1406	2.1254	2.1306	2.1513	2.1425	2.1275	2.1173	2.1234	2.1435	2.1597	2.1451	2.1391	2.1339	2.142	2.1264	2.1537	2.1587	2.1288	2.1188	2.1246	2.1402	2.136	2.1314	2.1387	2.124	2.1303	2.1441	2.1227	2.1469	2.1251	2.1158	2.1213	2.1591	2.1528	2.1345	2.144	2.1597	2.1491	2.1438	2.1363	2.1444	2.1286	2.1317	2.1602
16	Re1–C2	1.9049	1.9123	1.9111	1.9061	1.9089	1.8985	1.9004	1.9103	1.9046	1.9148	1.9028	1.9098	1.9167	1.9047	1.9153	1.9131	1.9074	1.9102	1.8997	1.9142	1.915	1.9164	1.9049	1.9114	1.9121	1.9112	1.9057	1.9086	1.8982	1.9004	1.9083	1.9083	1.9083	1.9141	1.9028	1.9092	1.9021	1.9043	1.9005	1.9168	1.9047	1.9158	1.914	1.9075	1.9107	1.9	1.9009	1.9149
16	Re1–C4	1.9097	1.9247	1.9214	1.9197	1.919	1.9108	1.9106	1.9215	1.9173	1.925	1.9156	1.9211	1.9291	1.9142	1.926	1.9218	1.9199	1.9197	1.9113	1.9233	1.9247	1.9256	1.9166	1.9217	1.9251	1.922	1.9197	1.9191	1.911	1.9107	1.9207	1.9194	1.921	1.925	1.9161	1.9212	1.9156	1.9178	1.9107	1.9289	1.9142	1.9272	1.9233	1.9207	1.9202	1.9119	1.9109	1.9248
16	Re1–C6	1.9166	1.9238	1.9228	1.918	1.9204	1.9104	1.9113	1.922	1.9191	1.9262	1.9154	1.9215	1.9281	1.913	1.9257	1.9241	1.919	1.9212	1.9113	1.925	1.9262	1.9273	1.9167	1.9227	1.9238	1.923	1.9179	1.9205	1.9105	1.9113	1.921	1.9203	1.9214	1.926	1.9155	1.9214	1.9147	1.916	1.9109	1.9281	1.9129	1.9249	1.9239	1.9184	1.9212	1.9109	1.9115	1.9238
16	Re1–N8	2.1973	2.2253	2.1954	2.2283	2.2002	2.2026	2.2012	2.208	2.1791	2.1924	2.196	2.1952	2.2342	2.2492	2.2333	2.2016	2.23	2.2047	2.2055	2.2147	2.2187	2.197	2.2011	2.1988	2.2205	2.1933	2.2243	2.1959	2.1991	2.2004	2.1939	2.1826	2.1942	2.1865	2.1929	2.1899	2.2634	2.2566	2.2079	2.2345	2.2492	2.2461	2.2138	2.2381	2.2105	2.2118	2.2041	2.2341
16	Re1–N9	2.1352	2.1707	2.1566	2.1643	2.1599	2.1495	2.1554	2.165	2.1452	2.1515	2.1441	2.1487	2.1739	2.1918	2.1795	2.1651	2.1688	2.1638	2.1532	2.1746	2.1765	2.1568	2.1495	2.1536	2.1656	2.1535	2.1609	2.1559	2.1462	2.1546	2.153	2.1413	2.1536	2.1463	2.1403	2.1441	2.1899	2.1835	2.1597	2.1749	2.1919	2.1817	2.1674	2.1698	2.1659	2.1547	2.1573	2.179
16	C2–O3	1.1437	1.1557	1.1684	1.1497	1.1685	1.1529	1.1595	1.1715	1.172	1.1664	1.1515	1.1601	1.1518	1.1594	1.1558	1.1685	1.1497	1.1685	1.1529	1.1717	1.1727	1.1664	1.1515	1.1602	1.1557	1.1684	1.1497	1.1684	1.1529	1.1595	1.1715	1.1672	1.1724	1.1663	1.1515	1.1601	1.1548	1.1515	1.1594	1.1519	1.1594	1.1559	1.1687	1.1498	1.1686	1.153	1.1596	1.1719
16	C4–O5	1.1498	1.1535	1.1671	1.1469	1.1672	1.1508	1.1579	1.1702	1.1708	1.1648	1.1493	1.1583	1.1497	1.1578	1.1537	1.1673	1.147	1.1672	1.1509	1.1706	1.1716	1.1649	1.1494	1.1584	1.1534	1.167	1.1468	1.1671	1.1508	1.1579	1.1701	1.1656	1.1711	1.1648	1.1492	1.1582	1.1519	1.1487	1.1578	1.1497	1.1578	1.1536	1.1672	1.1469	1.1672	1.1509	1.1579	1.1704
16	C6–O7	1.1311	1.1509	1.164	1.1444	1.1641	1.1481	1.1551	1.1672	1.1676	1.1618	1.1465	1.1554	1.1472	1.1553	1.151	1.1641	1.1445	1.1642	1.1482	1.1674	1.1684	1.1619	1.1466	1.1555	1.1508	1.164	1.1444	1.1641	1.1481	1.1551	1.167	1.1626	1.168	1.1617	1.1465	1.1553	1.1493	1.1462	1.155	1.1472	1.1553	1.1513	1.1644	1.1446	1.1644	1.1483	1.1551	1.1678
17	O0–Re1	2.1267	2.149	2.146	2.1366	2.1492	2.1308	2.1391	2.1604	2.1514	2.135	2.1219	2.1297	2.1497	2.1695	2.1515	2.1477	2.1376	2.1504	2.1316	2.1627	2.1679	2.1361	2.1231	2.1305	2.1466	2.1447	2.1351	2.1473	2.1293	2.1387	2.1535	2.13	2.1564	2.1327	2.1202	2.1276	2.1614	2.1558	2.1431	2.1501	2.1694	2.1551	2.1513	2.1398	2.1522	2.1336	2.1399	2.1679
17	Re1–C2	1.9128	1.9129	1.9113	1.9071	1.9092	1.8991	1.9009	1.9105	1.9049	1.9152	1.9037	1.9104	1.9174	1.9049	1.9158	1.9134	1.9084	1.9105	1.9004	1.9145	1.9152	1.9169	1.9058	1.9121	1.9128	1.9115	1.9067	1.9089	1.8989	1.9009	1.9086	1.9089	1.9086	1.9146	1.9037	1.9099	1.9033	1.9054	1.9009	1.9175	1.9049	1.9165	1.9145	1.9086	1.9111	1.9007	1.9013	1.9154
17	Re1–C4	1.9084	1.9274	1.9268	1.9214	1.9244	1.9141	1.9153	1.926	1.923	1.9303	1.9191	1.9255	1.9317	1.9166	1.9293	1.928	1.9223	1.9252	1.9149	1.9289	1.9301	1.9313	1.9204	1.9266	1.9276	1.927	1.9213	1.9244	1.9141	1.9153	1.925	1.9244	1.9254	1.9301	1.9193	1.9254	1.9178	1.9191	1.9148	1.9318	1.9166	1.9287	1.928	1.9218	1.9252	1.9146	1.9154	1.9279
17	Re1–C6	1.9134	1.9299	1.9267	1.9245	1.9241	1.9158	1.916	1.9267	1.9224	1.9303	1.9207	1.9264	1.9348	1.9191	1.9312	1.927	1.9246	1.9248	1.9163	1.9285	1.93	1.9309	1.9216	1.9269	1.9304	1.9273	1.9245	1.9243	1.9161	1.9161	1.926	1.9246	1.9263	1.9304	1.9213	1.9264	1.9193	1.9219	1.9161	1.9346	1.9191	1.9323	1.9285	1.9254	1.9252	1.9168	1.9163	1.9299
17	Re1–N8	2.2053	2.2199	2.1903	2.2235	2.1945	2.1969	2.1947	2.2021	2.1747	2.1875	2.1912	2.19	2.2278	2.2421	2.228	2.1964	2.2254	2.1989	2.2	2.209	2.2125	2.192	2.1963	2.1938	2.2151	2.1879	2.2195	2.1902	2.1935	2.1939	2.1883	2.1774	2.1887	2.1817	2.1879	2.1848	2.2577	2.2514	2.201	2.228	2.2421	2.2391	2.2071	2.2325	2.2038	2.2054	2.1973	2.226
17	Re1–N9	2.127	2.1542	2.1401	2.1488	2.1441	2.1345	2.1385	2.1487	2.1294	2.1352	2.129	2.1329	2.1573	2.1772	2.1631	2.1487	2.1536	2.1482	2.1383	2.1585	2.1602	2.1406	2.1345	2.138	2.1493	2.1371	2.1456	2.1402	2.1314	2.1377	2.1373	2.1254	2.1377	2.1302	2.1254	2.1284	2.1781	2.1701	2.1434	2.1584	2.1774	2.1652	2.151	2.1545	2.1502	2.1398	2.1404	2.1628
17	C2–O3	1.1481	1.155	1.1678	1.1489	1.1678	1.1522	1.1588	1.1709	1.1714	1.1657	1.1507	1.1594	1.1511	1.1588	1.1551	1.1678	1.1489	1.1679	1.1522	1.1711	1.1721	1.1657	1.1508	1.1595	1.155	1.1678	1.1489	1.1678	1.1522	1.1588	1.1709	1.1665	1.1718	1.1656	1.1507	1.1594	1.1539	1.1507	1.1587	1.1511	1.1588	1.1552	1.1681	1.149	1.168	1.1523	1.1589	1.1713
17	C4–O5	1.1504	1.1505	1.1637	1.144	1.1638	1.1478	1.1548	1.1669	1.1673	1.1615	1.1461	1.155	1.1469	1.1552	1.1507	1.1638	1.1441	1.1639	1.1479	1.1671	1.1681	1.1615	1.1462	1.1551	1.1505	1.1637	1.144	1.1638	1.1477	1.1548	1.1667	1.1622	1.1677	1.1614	1.1461	1.155	1.1489	1.1458	1.1547	1.1469	1.1552	1.1509	1.1641	1.1442	1.1641	1.148	1.1548	1.1675
17	C6–O7	1.1494	1.1527	1.1663	1.146	1.1665	1.15	1.1572	1.1696	1.1701	1.1641	1.1484	1.1575	1.1489	1.1572	1.1529	1.1665	1.1461	1.1665	1.1501	1.1699	1.1709	1.1642	1.1485	1.1576	1.1526	1.1663	1.146	1.1664	1.15	1.1572	1.1694	1.1649	1.1704	1.164	1.1483	1.1574	1.1511	1.1479	1.157	1.1489	1.1572	1.1528	1.1665	1.1461	1.1666	1.1501	1.1572	1.1697
18	N0–Re1	2.1317	2.1331	2.1032	2.1401	2.108	2.1135	2.1157	2.1156	2.1042	2.1044	2.1108	2.1075	2.1444	2.1612	2.1424	2.1104	2.1448	2.1123	2.1179	2.1232	2.1254	2.1095	2.1169	2.1128	2.1318	2.1036	2.1387	2.1064	2.1126	2.1157	2.1089	2.1021	2.1126	2.1022	2.1102	2.1057	2.1878	2.1762	2.1217	2.1461	2.1619	2.1503	2.1192	2.1496	2.1173	2.1224	2.1193	2.1369
18	Re1–C2	1.9242	1.9378	1.9364	1.932	1.9341	1.9246	1.9243	1.9352	1.9296	1.9399	1.9294	1.9356	1.9442	1.9269	1.94	1.9377	1.9328	1.935	1.9254	1.9384	1.9396	1.9411	1.931	1.9368	1.9377	1.9365	1.9316	1.9338	1.9244	1.9243	1.9336	1.9329	1.9334	1.9394	1.9294	1.9351	1.9264	1.9284	1.9238	1.9441	1.9267	1.9404	1.9384	1.9331	1.9353	1.9257	1.9245	1.9384
18	Re1–C4	1.9152	1.9269	1.9247	1.9223	1.9218	1.9132	1.9129	1.9242	1.9198	1.9287	1.9189	1.9246	1.931	1.9158	1.9284	1.9259	1.9231	1.9225	1.9139	1.9266	1.9271	1.9297	1.9202	1.9256	1.9276	1.9253	1.9225	1.9221	1.9135	1.913	1.924	1.9226	1.924	1.929	1.9195	1.9249	1.9179	1.9196	1.9128	1.9311	1.9158	1.9277	1.9254	1.9225	1.9222	1.9135	1.9131	1.9256
18	Re1–C6	1.9228	1.9438	1.9407	1.9395	1.938	1.9306	1.9294	1.9401	1.9366	1.9451	1.9364	1.9414	1.9487	1.9318	1.945	1.9412	1.9398	1.9385	1.9309	1.9422	1.9437	1.9457	1.9372	1.9419	1.944	1.9409	1.9394	1.9381	1.9307	1.9294	1.9391	1.9392	1.9394	1.945	1.9366	1.9413	1.9363	1.9374	1.9291	1.9487	1.9317	1.9449	1.9412	1.9399	1.9384	1.9309	1.9294	1.9415
18	Re1–N8	2.2172	2.2337	2.2105	2.2283	2.2185	2.2104	2.216	2.2227	2.1951	2.206	2.2011	2.2048	2.2443	2.2663	2.2495	2.222	2.2342	2.2264	2.2173	2.2375	2.2407	2.2141	2.2108	2.2131	2.2277	2.2084	2.2238	2.2132	2.2065	2.2152	2.2059	2.1956	2.2065	2.1989	2.1972	2.1986	2.2648	2.2574	2.2225	2.2442	2.2662	2.2607	2.2348	2.2412	2.2324	2.2229	2.2196	2.2559
18	Re1–N9	2.1637	2.1955	2.179	2.1924	2.182	2.1741	2.1783	2.1887	2.1659	2.175	2.1693	2.1732	2.2013	2.2157	2.2035	2.1856	2.1954	2.1864	2.1774	2.1962	2.1984	2.1798	2.1744	2.1775	2.192	2.1772	2.1896	2.179	2.1715	2.1777	2.1778	2.1664	2.1784	2.1707	2.1667	2.1694	2.2203	2.2142	2.1834	2.2017	2.2157	2.2085	2.1911	2.1984	2.189	2.18	2.1802	2.2066
18	C2–O3	1.131	1.1441	1.1567	1.1381	1.157	1.1414	1.1482	1.1601	1.1604	1.1544	1.1397	1.1482	1.1407	1.1487	1.1442	1.1569	1.1382	1.1571	1.1415	1.1603	1.1613	1.1545	1.1398	1.1483	1.1441	1.1568	1.1381	1.1569	1.1414	1.1482	1.1599	1.1553	1.1609	1.1544	1.1397	1.1482	1.1438	1.1405	1.1482	1.1407	1.1487	1.1443	1.1571	1.1382	1.1572	1.1416	1.1482	1.1606
18	C4–O5	1.147	1.1472	1.1605	1.1407	1.1607	1.1446	1.1516	1.1636	1.164	1.1581	1.1428	1.1516	1.1437	1.1518	1.1474	1.1606	1.1408	1.1608	1.1446	1.1639	1.165	1.1581	1.1429	1.1517	1.1471	1.1604	1.1407	1.1606	1.1445	1.1516	1.1634	1.1589	1.1644	1.1579	1.1427	1.1515	1.1462	1.1429	1.1516	1.1437	1.1518	1.1475	1.1608	1.1409	1.1609	1.1447	1.1517	1.1641
18	C6–O7	1.1345	1.1442	1.1576	1.1378	1.1579	1.1417	1.149	1.1606	1.161	1.1553	1.14	1.1488	1.1412	1.1496	1.1445	1.1578	1.1379	1.158	1.1419	1.1609	1.1619	1.1554	1.1401	1.149	1.1441	1.1576	1.1377	1.1578	1.1417	1.149	1.1604	1.1561	1.1613	1.1552	1.1399	1.1488	1.1433	1.1401	1.149	1.1413	1.1496	1.1448	1.1582	1.1381	1.1582	1.1421	1.1491	1.1614
19	Br0–Mn1	2.5444	2.5632	2.5322	2.55	2.533	2.5234	2.5334	2.5421	2.496	2.5263	2.5197	2.5238	2.524	2.565	2.5871	2.5467	2.557	2.5417	2.5312	2.5613	2.5617	2.5368	2.5327	2.5337	2.5626	2.535	2.5484	2.5313	2.5225	2.5335	2.5334	2.5088	2.533	2.5234	2.5205	2.5214	2.5556	2.5572	2.536	2.5232	2.5645	2.5845	2.5507	2.5593	2.5425	2.5327	2.5356	2.5658
19	Mn1–C2	1.7878	1.7904	1.7712	1.7894	1.7701	1.7723	1.7674	1.7739	1.7695	1.7794	1.7829	1.7793	1.7946	1.781	1.7948	1.7719	1.7902	1.7713	1.7735	1.7779	1.7813	1.7805	1.7852	1.7805	1.7894	1.7711	1.7883	1.7694	1.7717	1.7673	1.7702	1.7753	1.7713	1.7781	1.7825	1.778	1.7848	1.793	1.768	1.7946	1.7808	1.7974	1.7761	1.7928	1.773	1.7756	1.7681	1.7817
19	Mn1–C4	1.8117	1.8168	1.7903	1.8188	1.7873	1.7972	1.7882	1.7918	1.7847	1.8011	1.8116	1.8038	1.8153	1.8018	1.8208	1.7917	1.8203	1.7887	1.7987	1.7949	1.7978	1.8026	1.8145	1.8056	1.8162	1.7903	1.8179	1.7869	1.7968	1.7881	1.789	1.7967	1.7896	1.8002	1.8114	1.8029	1.8153	1.8212	1.7883	1.8151	1.8018	1.8213	1.7923	1.8209	1.7884	1.7989	1.7883	1.7952
19	Mn1–C6	1.8113	1.8034	1.7779	1.8053	1.7752	1.7843	1.7761	1.7805	1.7749	1.7893	1.7991	1.7915	1.8035	1.7882	1.8051	1.7793	1.8064	1.7762	1.7855	1.7798	1.7829	1.7907	1.8014	1.793	1.8029	1.7776	1.8045	1.7747	1.7839	1.776	1.7781	1.7857	1.7789	1.7885	1.7987	1.7907	1.8002	1.8078	1.7761	1.8035	1.7884	1.8073	1.7794	1.8073	1.7759	1.7859	1.7765	1.7828
19	Mn1–N8	2.1232	2.1877	2.1596	2.1759	2.1718	2.1578	2.1607	2.1762	2.1421	2.1494	2.1421	2.1472	2.1726	2.2189	2.2549	2.1747	2.1823	2.1829	2.1661	2.2664	2.2629	2.1606	2.155	2.1569	2.1822	2.1609	2.1719	2.1677	2.1552	2.1605	2.1567	2.1342	2.1564	2.1435	2.1412	2.1421	2.2018	2.2004	2.1758	2.1725	2.217	2.227	2.1952	2.1934	2.1939	2.1767	2.1652	2.2336
19	Mn1–N9	2.036	2.0733	2.0464	2.0698	2.0544	2.0507	2.0505	2.0636	2.0458	2.0469	2.0461	2.0471	2.0751	2.0821	2.0985	2.0545	2.072	2.0607	2.0549	2.0926	2.0961	2.0534	2.0534	2.0525	2.0667	2.044	2.0654	2.0494	2.0471	2.0497	2.0454	2.037	2.0463	2.0399	2.0429	2.0411	2.0916	2.0891	2.0569	2.0758	2.0816	2.0969	2.0693	2.0815	2.0683	2.0628	2.0541	2.0991
19	C2–O3	1.1484	1.1501	1.1674	1.1427	1.1676	1.1477	1.1576	1.1705	1.1715	1.1649	1.1456	1.1569	1.1472	1.1561	1.1498	1.1675	1.1427	1.1676	1.1477	1.1706	1.1716	1.1649	1.1456	1.1569	1.1501	1.1674	1.1427	1.1676	1.1477	1.1576	1.1705	1.1661	1.1715	1.1648	1.1456	1.1569	1.1488	1.1446	1.1576	1.1472	1.1562	1.1499	1.1675	1.1426	1.1676	1.1476	1.1576	1.1704
19	C4–O5	1.1439	1.1425	1.1592	1.1354	1.1595	1.1404	1.1493	1.1622	1.163	1.1563	1.138	1.1486	1.1401	1.1484	1.1423	1.1591	1.1353	1.1596	1.1403	1.1623	1.1633	1.1562	1.1379	1.1485	1.1425	1.1592	1.1354	1.1595	1.1404	1.1493	1.162	1.1571	1.1629	1.1562	1.138	1.1486	1.1408	1.1374	1.1492	1.1401	1.1484	1.1427	1.1597	1.1355	1.1598	1.1406	1.1493	1.1629
19	C6–O7	1.1405	1.1453	1.1626	1.138	1.1628	1.1433	1.1523	1.1654	1.1661	1.1594	1.1408	1.1516	1.1424	1.151	1.1454	1.1625	1.1379	1.1628	1.1433	1.1659	1.1668	1.1593	1.1407	1.1516	1.1453	1.1626	1.138	1.1628	1.1433	1.1522	1.1653	1.1602	1.1661	1.1593	1.1407	1.1516	1.1437	1.14	1.1521	1.1424	1.151	1.1454	1.1629	1.138	1.163	1.1433	1.1523	1.1658
20	N0–Mn1	2.0477	2.0738	2.0432	2.0729	2.0495	2.0507	2.0465	2.0568	2.0376	2.0409	2.0453	2.0431	2.0685	2.0832	2.0844	2.0504	2.0765	2.0552	2.0553	2.0686	2.073	2.0467	2.0522	2.0487	2.069	2.0408	2.0688	2.0455	2.0473	2.0458	2.0414	2.0309	2.0429	2.0349	2.0417	2.0377	2.0981	2.0948	2.0531	2.0691	2.0836	2.097	2.0643	2.0844	2.0618	2.062	2.0503	2.0878
20	Mn1–C2	1.8126	1.8227	1.7984	1.8231	1.796	1.8029	1.7956	1.8002	1.7949	1.8085	1.8158	1.8099	1.8229	1.8085	1.8263	1.7996	1.8245	1.7972	1.8043	1.8035	1.8064	1.8099	1.8186	1.8116	1.8224	1.7987	1.8224	1.7958	1.8026	1.7956	1.7977	1.8045	1.7986	1.8078	1.8159	1.8093	1.8183	1.825	1.7959	1.8229	1.8084	1.8286	1.8017	1.8259	1.7981	1.8054	1.7961	1.8057
20	Mn1–C4	1.7945	1.8106	1.7838	1.8119	1.782	1.7922	1.7825	1.7868	1.7817	1.7956	1.806	1.7984	1.8113	1.7964	1.8139	1.7848	1.8128	1.7834	1.7936	1.7894	1.7927	1.7969	1.8085	1.7999	1.81	1.7839	1.811	1.7816	1.7918	1.7825	1.7837	1.7915	1.7848	1.7946	1.8058	1.7974	1.8065	1.8146	1.783	1.8112	1.7965	1.8172	1.7884	1.8151	1.7848	1.7952	1.7834	1.7939
20	Mn1–C6	1.7979	1.8232	1.7976	1.8241	1.795	1.8036	1.7949	1.7993	1.7938	1.8072	1.8164	1.8095	1.824	1.8085	1.8269	1.7991	1.8256	1.7962	1.805	1.803	1.8059	1.8088	1.8192	1.8112	1.8229	1.7977	1.8234	1.7948	1.8032	1.7948	1.7969	1.8034	1.7978	1.8066	1.8164	1.8088	1.8197	1.8265	1.7951	1.824	1.8084	1.8284	1.8001	1.8265	1.7966	1.8056	1.7952	1.8039
20	Mn1–N8	2.1023	2.1553	2.1338	2.1455	2.1358	2.1256	2.129	2.1433	2.1205	2.1202	2.1161	2.1184	2.1432	2.1699	2.1674	2.1439	2.151	2.1417	2.1311	2.1564	2.1561	2.1273	2.1245	2.1251	2.1518	2.1319	2.1424	2.1329	2.1229	2.1284	2.1299	2.1083	2.1302	2.1159	2.1141	2.1144	2.174	2.1672	2.1383	2.1432	2.1692	2.1687	2.145	2.1508	2.1428	2.1311	2.1304	2.1627
20	Mn1–N9	2.0313	2.0687	2.0422	2.0668	2.0499	2.0465	2.0464	2.0562	2.0409	2.0433	2.0427	2.0433	2.0619	2.0782	2.0785	2.0487	2.0693	2.0554	2.0504	2.0652	2.0702	2.0488	2.0494	2.0482	2.0635	2.0402	2.0626	2.0452	2.0431	2.0458	2.0396	2.033	2.0412	2.0367	2.0397	2.0376	2.0874	2.0853	2.0529	2.0628	2.0785	2.0955	2.0677	2.0802	2.0647	2.0598	2.0513	2.0927
20	C2–O3	1.1448	1.1413	1.1576	1.1344	1.1579	1.1392	1.148	1.1608	1.1615	1.1549	1.137	1.1474	1.1384	1.1471	1.1412	1.1576	1.1344	1.1579	1.1392	1.1608	1.1618	1.1548	1.1369	1.1474	1.1413	1.1576	1.1344	1.1579	1.1392	1.148	1.1607	1.1557	1.1616	1.1548	1.137	1.1474	1.1401	1.1364	1.1479	1.1384	1.1471	1.1413	1.1579	1.1344	1.1581	1.1393	1.148	1.1611
20	C4–O5	1.1654	1.1429	1.16	1.1359	1.1602	1.1409	1.1499	1.1628	1.1635	1.1569	1.1384	1.1492	1.1401	1.1486	1.1428	1.1599	1.1359	1.1602	1.1408	1.1628	1.1637	1.1568	1.1383	1.1491	1.1429	1.16	1.136	1.1602	1.1409	1.1499	1.1628	1.1578	1.1636	1.1569	1.1385	1.1492	1.1419	1.1381	1.1499	1.14	1.1486	1.1428	1.1601	1.1359	1.1602	1.1408	1.1499	1.1629
20	C6–O7	1.162	1.1408	1.1571	1.1339	1.1574	1.1387	1.1474	1.1602	1.161	1.1543	1.1364	1.1469	1.1378	1.1465	1.1407	1.157	1.1339	1.1574	1.1386	1.1603	1.1613	1.1543	1.1363	1.1468	1.1408	1.1571	1.1339	1.1574	1.1387	1.1474	1.1601	1.1551	1.1611	1.1543	1.1364	1.1468	1.1395	1.1359	1.1474	1.1378	1.1465	1.141	1.1576	1.1341	1.1577	1.1389	1.1475	1.1609
21	Cl0–Re1	2.4658	2.4818	2.4633	2.4732	2.46	2.4492	2.4604	2.468	2.4415	2.4573	2.447	2.4538	2.4734	2.4869	2.4882	2.4695	2.4745	2.4641	2.4522	2.4733	2.474	2.4623	2.4524	2.4581	2.4823	2.4645	2.4728	2.4596	2.449	2.4605	2.4629	2.448	2.464	2.4562	2.4477	2.4529	2.4814	2.4817	2.4663	2.4731	2.4868	2.4907	2.4704	2.4751	2.4643	2.4529	2.461	2.4805
21	Re1–C2	1.8978	1.916	1.9166	1.9079	1.9154	1.9033	1.9053	1.9168	1.9127	1.9185	1.9058	1.9134	1.9234	1.9095	1.9179	1.9177	1.9084	1.9164	1.9039	1.9194	1.9211	1.9196	1.9071	1.9144	1.9157	1.9166	1.9074	1.915	1.903	1.9052	1.9149	1.9128	1.9153	1.9178	1.9057	1.9128	1.9036	1.9064	1.9051	1.9234	1.9094	1.9197	1.92	1.9096	1.9175	1.9049	1.9058	1.9217
21	Re1–C4	1.8931	1.9337	1.9328	1.9273	1.9299	1.92	1.9207	1.9324	1.9279	1.9366	1.9255	1.9323	1.9406	1.9221	1.9349	1.9338	1.9273	1.9308	1.9204	1.9343	1.9351	1.9377	1.9266	1.9332	1.9344	1.9333	1.9275	1.9301	1.9203	1.9208	1.9317	1.9311	1.9317	1.9367	1.9262	1.9325	1.92	1.9226	1.9206	1.9402	1.9221	1.934	1.9332	1.9265	1.9302	1.9199	1.9207	1.9339
21	Re1–C6	1.9335	1.9218	1.921	1.9167	1.918	1.9089	1.9097	1.92	1.9173	1.9255	1.9151	1.9212	1.9274	1.9118	1.9227	1.9213	1.9169	1.9184	1.9093	1.9222	1.9232	1.9259	1.9159	1.9217	1.9221	1.9213	1.9167	1.9182	1.9091	1.9098	1.9192	1.9198	1.9193	1.9256	1.9155	1.9212	1.9121	1.9135	1.9091	1.927	1.9118	1.922	1.9212	1.9163	1.9182	1.9089	1.9096	1.9206
21	Re1–N8	2.1798	2.1657	2.1449	2.1639	2.152	2.1464	2.1506	2.1562	2.1362	2.145	2.1415	2.1433	2.168	2.2002	2.1761	2.1522	2.1683	2.1564	2.1509	2.1676	2.1722	2.1498	2.1479	2.1484	2.1605	2.143	2.16	2.1476	2.1428	2.1498	2.1438	2.1349	2.1449	2.1395	2.1378	2.1384	2.2021	2.1925	2.156	2.1691	2.2005	2.1875	2.1649	2.1766	2.163	2.157	2.154	2.1813
21	Re1–N9	2.255	2.2417	2.2065	2.247	2.2142	2.2171	2.2137	2.2205	2.1836	2.2003	2.2054	2.2035	2.2478	2.2625	2.2598	2.2215	2.2546	2.223	2.2246	2.234	2.2354	2.2106	2.2172	2.2127	2.2364	2.2048	2.242	2.209	2.2128	2.2128	2.2036	2.1886	2.2032	2.1934	2.2017	2.1972	2.2928	2.2852	2.221	2.2497	2.2622	2.2721	2.2314	2.2629	2.2283	2.23	2.2175	2.2573
21	C2–O3	1.1653	1.1561	1.1689	1.15	1.1691	1.1533	1.1601	1.1722	1.1729	1.167	1.152	1.1606	1.152	1.1599	1.1562	1.169	1.1501	1.1691	1.1534	1.1726	1.1737	1.1671	1.1521	1.1607	1.156	1.1689	1.15	1.1691	1.1533	1.1601	1.1722	1.1678	1.1732	1.167	1.1519	1.1606	1.1555	1.152	1.16	1.1521	1.1599	1.1563	1.1693	1.1501	1.1693	1.1535	1.1601	1.1726
21	C4–O5	1.1593	1.1489	1.1618	1.1428	1.162	1.1463	1.1528	1.1649	1.165	1.1594	1.1445	1.1531	1.1452	1.1534	1.1493	1.162	1.143	1.1621	1.1465	1.1652	1.1662	1.1595	1.1447	1.1533	1.1488	1.1617	1.1427	1.1619	1.1462	1.1528	1.1646	1.16	1.1655	1.1592	1.1444	1.153	1.1489	1.1455	1.1528	1.1452	1.1534	1.1495	1.1623	1.1432	1.1623	1.1466	1.1529	1.1655
21	C6–O7	1.1179	1.1487	1.1618	1.1422	1.1621	1.146	1.153	1.165	1.1652	1.1595	1.1442	1.1531	1.1451	1.1537	1.149	1.1621	1.1424	1.1622	1.1462	1.1654	1.1664	1.1596	1.1444	1.1532	1.1485	1.1618	1.1422	1.162	1.1459	1.1529	1.1648	1.1603	1.1657	1.1593	1.1441	1.1529	1.1478	1.1446	1.1529	1.1452	1.1537	1.1492	1.1623	1.1426	1.1624	1.1463	1.153	1.1657
22	Cl0–Re1	2.4596	2.4775	2.4587	2.4686	2.4564	2.4471	2.4558	2.463	2.4394	2.4552	2.4461	2.4523	2.4752	2.4819	2.4823	2.4628	2.4693	2.4598	2.4491	2.4665	2.4683	2.4588	2.4502	2.4553	2.4783	2.4604	2.468	2.456	2.4472	2.4559	2.4589	2.4458	2.4603	2.4543	2.4471	2.4517	2.4851	2.4851	2.4613	2.4776	2.4822	2.4904	2.47	2.4827	2.463	2.4607	2.4577	2.4797
22	Re1–C2	1.9581	1.9097	1.9103	1.9021	1.9095	1.8969	1.8994	1.9107	1.907	1.9125	1.8996	1.907	1.9163	1.9036	1.9121	1.9117	1.9031	1.9105	1.8979	1.9143	1.916	1.9137	1.9012	1.9083	1.9092	1.9102	1.9015	1.909	1.8966	1.8994	1.9087	1.9064	1.9092	1.9117	1.8993	1.9062	1.903	1.9053	1.8993	1.9187	1.9036	1.9144	1.9148	1.9074	1.9121	1.9015	1.9004	1.9162
22	Re1–C4	1.9516	1.9247	1.9225	1.9196	1.92	1.9108	1.9115	1.9218	1.918	1.9258	1.9158	1.9216	1.9296	1.9143	1.9269	1.9241	1.9207	1.921	1.9119	1.925	1.9259	1.9272	1.9175	1.9229	1.925	1.923	1.9196	1.9202	1.911	1.9116	1.9212	1.9203	1.9214	1.9259	1.9162	1.9217	1.9144	1.9156	1.9113	1.9272	1.9143	1.9269	1.9241	1.9192	1.9212	1.9104	1.9117	1.9246
22	Re1–C6	1.9344	1.9208	1.9188	1.9164	1.9155	1.9076	1.907	1.9182	1.9142	1.9225	1.9131	1.9185	1.9242	1.9094	1.9224	1.9195	1.9169	1.9162	1.9083	1.9201	1.921	1.9232	1.9144	1.9193	1.9214	1.9195	1.9165	1.9159	1.9079	1.9071	1.9178	1.917	1.9178	1.9228	1.9138	1.9187	1.9139	1.9156	1.9068	1.927	1.9093	1.9202	1.918	1.9174	1.9151	1.9089	1.9067	1.9179
22	Re1–N8	2.1671	2.1955	2.1764	2.1955	2.1773	2.1757	2.178	2.1886	2.1594	2.1723	2.1706	2.1728	2.1955	2.2284	2.2046	2.1836	2.1982	2.1825	2.1794	2.1954	2.1952	2.1777	2.1766	2.1771	2.1918	2.175	2.1925	2.1743	2.1729	2.1774	2.1757	2.1651	2.1747	2.1677	2.1681	2.1684	2.2294	2.224	2.1837	2.2082	2.2271	2.2045	2.1815	2.2009	2.1801	2.1824	2.177	2.2008
22	Re1–N9	2.1943	2.2147	2.188	2.212	2.198	2.193	2.1965	2.2022	2.1763	2.1854	2.1835	2.1857	2.2233	2.2436	2.2267	2.1986	2.2174	2.204	2.1981	2.2145	2.2185	2.1925	2.191	2.1923	2.2086	2.1847	2.2076	2.1924	2.1886	2.1956	2.1859	2.1736	2.1871	2.1781	2.179	2.1795	2.2412	2.2343	2.203	2.2159	2.2446	2.2451	2.2181	2.2217	2.2151	2.2001	2.2026	2.2408
22	C2–O3	0.9737	1.1582	1.1712	1.1519	1.1712	1.1553	1.1621	1.1744	1.1747	1.169	1.1538	1.1626	1.1539	1.1619	1.1584	1.1714	1.152	1.1713	1.1554	1.1747	1.1756	1.1691	1.1539	1.1627	1.1582	1.1712	1.152	1.1711	1.1553	1.1621	1.1742	1.1699	1.1752	1.1689	1.1538	1.1626	1.1549	1.1516	1.162	1.1524	1.1618	1.158	1.171	1.1501	1.1711	1.1535	1.162	1.1744
22	C4–O5	1.1176	1.1511	1.1642	1.1445	1.1645	1.1485	1.1552	1.1676	1.168	1.1621	1.1468	1.1557	1.1475	1.1552	1.1512	1.1643	1.1446	1.1646	1.1486	1.1678	1.169	1.1621	1.1469	1.1558	1.151	1.1642	1.1445	1.1644	1.1485	1.1552	1.1673	1.1627	1.1683	1.1619	1.1467	1.1556	1.1501	1.1469	1.1551	1.1478	1.1552	1.1513	1.1649	1.1451	1.1648	1.149	1.1554	1.1681
22	C6–O7	1.1408	1.1518	1.1652	1.1451	1.1655	1.1491	1.1561	1.1684	1.1689	1.1629	1.1474	1.1564	1.1485	1.1562	1.152	1.1654	1.1452	1.1656	1.1492	1.1688	1.1698	1.163	1.1475	1.1565	1.1517	1.1651	1.145	1.1654	1.149	1.1561	1.1682	1.1636	1.1692	1.1627	1.1473	1.1563	1.1498	1.1466	1.156	1.1474	1.1562	1.1522	1.1657	1.1448	1.1658	1.1487	1.1563	1.1689
23	Re0–Cl1	2.4619	2.4823	2.459	2.4764	2.4589	2.4509	2.4588	2.464	2.4392	2.4544	2.4479	2.4523	2.4756	2.4882	2.4905	2.465	2.4792	2.4632	2.4546	2.4695	2.4718	2.4596	2.4542	2.4569	2.4822	2.4612	2.4755	2.458	2.4505	2.4589	2.4577	2.4442	2.4593	2.4527	2.4484	2.4509	2.4874	2.488	2.4647	2.4755	2.4884	2.4953	2.4755	2.4809	2.4678	2.4564	2.4607	2.484
23	Re0–C2	1.9099	1.9127	1.9163	1.9019	1.9146	1.9003	1.9044	1.9168	1.913	1.9185	1.9036	1.9124	1.9199	1.909	1.9142	1.9172	1.9028	1.9154	1.9009	1.919	1.9205	1.9194	1.9044	1.9132	1.9123	1.916	1.9016	1.9143	1.9001	1.9044	1.9152	1.9132	1.9155	1.918	1.9034	1.9119	1.8968	1.8998	1.9044	1.9194	1.909	1.9141	1.9168	1.903	1.9152	1.9013	1.905	1.9193
23	Re0–C4	1.9166	1.9359	1.9356	1.9286	1.9325	1.9226	1.9244	1.934	1.9302	1.9388	1.9276	1.9344	1.9441	1.9265	1.9387	1.9374	1.93	1.9336	1.9239	1.9379	1.938	1.9404	1.9299	1.9362	1.9374	1.937	1.9293	1.9334	1.9234	1.9246	1.9344	1.9345	1.9344	1.9397	1.9288	1.9353	1.9228	1.9246	1.9239	1.9435	1.9265	1.9361	1.9362	1.9282	1.933	1.9225	1.9243	1.9351
23	Re0–C6	1.9218	1.9357	1.9357	1.9284	1.9325	1.9224	1.9242	1.9339	1.9303	1.9388	1.9276	1.9344	1.9438	1.927	1.9386	1.9375	1.9299	1.9338	1.9239	1.9379	1.938	1.9406	1.9298	1.9363	1.9373	1.9372	1.9289	1.9334	1.9233	1.9244	1.9344	1.9346	1.9344	1.9397	1.9289	1.9353	1.9229	1.9245	1.9238	1.9431	1.9271	1.936	1.9362	1.9278	1.9331	1.9222	1.9242	1.9352
23	Re0–N8	2.1848	2.185	2.1573	2.1922	2.1655	2.1631	2.1623	2.172	2.1509	2.1575	2.1575	2.1574	2.1853	2.207	2.1896	2.1609	2.1914	2.1687	2.1639	2.175	2.1816	2.1601	2.1598	2.1588	2.1749	2.1518	2.1846	2.1576	2.1566	2.1606	2.1521	2.1419	2.1531	2.1475	2.1504	2.1483	2.2342	2.2253	2.1684	2.1889	2.2073	2.2151	2.1842	2.2083	2.18	2.1769	2.1664	2.206
23	Re0–N9	2.1799	2.1866	2.1573	2.1941	2.1656	2.1656	2.1633	2.1723	2.1508	2.1575	2.1591	2.1582	2.1893	2.2046	2.1912	2.161	2.1928	2.1682	2.1663	2.1751	2.1815	2.1598	2.1619	2.1595	2.1763	2.1518	2.1869	2.1576	2.1591	2.1616	2.152	2.1417	2.153	2.1475	2.1521	2.1491	2.2338	2.227	2.1692	2.1925	2.2048	2.2164	2.1846	2.2107	2.1793	2.1793	2.1672	2.2047
23	C2–O3	1.1459	1.1571	1.1695	1.1518	1.1697	1.1544	1.1607	1.1725	1.1727	1.1673	1.1527	1.1612	1.1535	1.1606	1.1572	1.1695	1.1517	1.1697	1.1544	1.1726	1.1737	1.1673	1.1528	1.1612	1.157	1.1695	1.1517	1.1696	1.1543	1.1607	1.1723	1.168	1.1732	1.1672	1.1527	1.1611	1.158	1.1543	1.1607	1.1538	1.1606	1.1579	1.1704	1.1522	1.1702	1.1548	1.1608	1.1734
23	C4–O5	1.1623	1.1473	1.16	1.1413	1.1602	1.1446	1.1513	1.1634	1.1634	1.1579	1.1431	1.1516	1.1433	1.152	1.1475	1.1604	1.1414	1.1604	1.1448	1.1638	1.1648	1.158	1.1432	1.1518	1.1471	1.1598	1.1411	1.1601	1.1445	1.1512	1.1631	1.1586	1.164	1.1577	1.1429	1.1515	1.1471	1.1438	1.1513	1.1434	1.152	1.1475	1.1599	1.1415	1.1602	1.1448	1.1514	1.1636
23	C6–O7	1.1531	1.1473	1.16	1.1413	1.1603	1.1447	1.1513	1.1634	1.1634	1.1579	1.143	1.1516	1.1434	1.152	1.1476	1.1604	1.1414	1.1604	1.1448	1.1638	1.1648	1.158	1.1432	1.1518	1.1471	1.1597	1.1412	1.1601	1.1445	1.1513	1.1631	1.1586	1.164	1.1577	1.1429	1.1515	1.1471	1.1438	1.1513	1.1434	1.152	1.1475	1.1599	1.1415	1.1602	1.1448	1.1514	1.1636
24	Cl0–Re1	2.4625	2.4884	2.4655	2.4829	2.4637	2.4571	2.4629	2.4697	2.444	2.4604	2.4537	2.4588	2.4827	2.4909	2.4951	2.4711	2.4841	2.4678	2.4599	2.4745	2.4766	2.4651	2.459	2.4625	2.4886	2.4668	2.4822	2.4629	2.4568	2.4629	2.4641	2.4511	2.4655	2.459	2.4545	2.4575	2.493	2.4932	2.468	2.4822	2.4908	2.5003	2.4754	2.4869	2.4695	2.4619	2.4641	2.4854
24	Re1–C2	1.9305	1.9169	1.918	1.9071	1.9168	1.9039	1.9072	1.9184	1.9142	1.92	1.9067	1.9146	1.9233	1.9108	1.9194	1.9199	1.9086	1.918	1.9049	1.922	1.9234	1.9216	1.9083	1.9161	1.9167	1.9182	1.9068	1.9165	1.9037	1.9072	1.9168	1.9145	1.9172	1.9195	1.9066	1.9142	1.9028	1.9051	1.907	1.9236	1.9108	1.9199	1.9214	1.9085	1.9188	1.9055	1.9078	1.9232
24	Re1–C4	1.9254	1.9327	1.9306	1.9272	1.9281	1.9194	1.9198	1.9298	1.9241	1.9345	1.9242	1.9307	1.9419	1.9212	1.935	1.9319	1.9277	1.9296	1.9204	1.9324	1.933	1.936	1.926	1.932	1.9342	1.9321	1.9277	1.9288	1.9202	1.92	1.9296	1.9295	1.9296	1.9351	1.9255	1.9313	1.9215	1.9236	1.9196	1.9413	1.9212	1.9349	1.9325	1.9274	1.9295	1.9202	1.9199	1.9339
24	Re1–C6	1.9271	1.9325	1.9302	1.9272	1.9277	1.9193	1.9193	1.9294	1.9236	1.9341	1.9239	1.9303	1.9423	1.9208	1.9349	1.9316	1.9275	1.9292	1.9203	1.932	1.9326	1.9357	1.9258	1.9316	1.9341	1.9317	1.9276	1.9284	1.92	1.9196	1.9291	1.929	1.9291	1.9346	1.9252	1.9308	1.9208	1.9235	1.9191	1.942	1.9208	1.9351	1.9321	1.9275	1.9291	1.9202	1.9195	1.9336
24	Re1–N8	2.2075	2.1842	2.1624	2.1849	2.1677	2.1622	2.1648	2.175	2.1568	2.1603	2.158	2.1586	2.1745	2.2111	2.1915	2.1692	2.1882	2.1704	2.1652	2.1833	2.1877	2.164	2.1623	2.1623	2.1746	2.1563	2.1788	2.161	2.1564	2.1632	2.1579	2.1472	2.1588	2.1521	2.1513	2.151	2.2255	2.2148	2.1701	2.1772	2.2112	2.2015	2.1779	2.1956	2.1758	2.1706	2.1675	2.193
24	Re1–N9	2.1567	2.1802	2.1599	2.181	2.1652	2.1589	2.1622	2.1725	2.1551	2.1581	2.1548	2.156	2.1733	2.2082	2.1871	2.1665	2.1842	2.1679	2.1617	2.1806	2.185	2.1615	2.159	2.1597	2.1707	2.1539	2.1749	2.1586	2.1532	2.1607	2.156	2.1452	2.1569	2.15	2.1483	2.1486	2.2213	2.213	2.1676	2.1737	2.2084	2.1969	2.1756	2.1916	2.1733	2.1672	2.165	2.1905
24	C2–O3	1.1032	1.1552	1.1676	1.1497	1.1678	1.1524	1.1588	1.171	1.1713	1.1656	1.1509	1.1594	1.1518	1.1589	1.1553	1.1677	1.1496	1.1679	1.1524	1.1712	1.1722	1.1657	1.151	1.1595	1.1552	1.1676	1.1496	1.1677	1.1523	1.1588	1.1708	1.1663	1.1718	1.1656	1.1509	1.1593	1.1552	1.1519	1.1587	1.1517	1.1589	1.1557	1.1681	1.15	1.1681	1.1526	1.1588	1.1715
24	C4–O5	1.1456	1.1483	1.1616	1.1419	1.1618	1.1456	1.1527	1.1648	1.1654	1.1594	1.1441	1.1529	1.1443	1.1535	1.1485	1.1618	1.1421	1.1618	1.1458	1.1652	1.1662	1.1594	1.1442	1.153	1.148	1.1615	1.1418	1.1616	1.1455	1.1527	1.1646	1.1602	1.1656	1.1592	1.1439	1.1527	1.1476	1.1443	1.1526	1.1444	1.1535	1.1484	1.1617	1.1421	1.1618	1.1457	1.1527	1.1648
24	C6–O7	1.1447	1.1486	1.162	1.1421	1.1622	1.146	1.1531	1.1652	1.1659	1.1598	1.1445	1.1533	1.1444	1.1539	1.1488	1.1622	1.1424	1.1622	1.1461	1.1656	1.1666	1.1598	1.1446	1.1534	1.1484	1.1618	1.142	1.162	1.1458	1.1531	1.165	1.1606	1.166	1.1597	1.1443	1.1531	1.148	1.1444	1.153	1.1445	1.1539	1.1486	1.1621	1.1423	1.1622	1.146	1.1531	1.1651
25	Cl0–Re1	2.4733	2.4878	2.4655	2.4811	2.4634	2.456	2.4625	2.4695	2.4432	2.4602	2.4533	2.4584	2.4785	2.4912	2.495	2.4714	2.4833	2.4676	2.4592	2.4748	2.4767	2.465	2.4588	2.4623	2.4881	2.4669	2.4804	2.4627	2.4557	2.4626	2.4638	2.4508	2.4651	2.4587	2.454	2.4572	2.4927	2.4917	2.4676	2.4782	2.4911	2.4984	2.4746	2.4844	2.4688	2.4602	2.4636	2.484
25	Re1–C2	1.9036	1.9188	1.92	1.9087	1.9189	1.9057	1.9092	1.9205	1.9165	1.9221	1.9085	1.9165	1.9254	1.9127	1.9212	1.9218	1.9102	1.92	1.9066	1.924	1.9255	1.9236	1.9101	1.918	1.9186	1.9202	1.9084	1.9186	1.9055	1.9092	1.919	1.9166	1.9195	1.9216	1.9084	1.9161	1.9037	1.9067	1.909	1.9257	1.9127	1.9216	1.9232	1.9102	1.9208	1.9072	1.9098	1.9248
25	Re1–C4	1.9054	1.9345	1.9325	1.9283	1.93	1.9212	1.9217	1.9317	1.926	1.9364	1.9259	1.9325	1.9436	1.9233	1.9369	1.9339	1.9289	1.9315	1.9222	1.9346	1.9351	1.938	1.9278	1.9338	1.9362	1.934	1.9289	1.9308	1.922	1.9219	1.9315	1.9314	1.9315	1.937	1.9272	1.9331	1.9223	1.9242	1.9215	1.9434	1.9232	1.9365	1.9345	1.9284	1.9314	1.9219	1.9218	1.9358
25	Re1–C6	1.9188	1.9344	1.9326	1.9284	1.9301	1.9213	1.9218	1.9318	1.9261	1.9365	1.9259	1.9326	1.944	1.9235	1.9368	1.934	1.9289	1.9316	1.9222	1.9346	1.9351	1.938	1.9278	1.9339	1.936	1.9342	1.9289	1.9309	1.922	1.9221	1.9316	1.9316	1.9316	1.9371	1.9273	1.9332	1.9222	1.9244	1.9216	1.9437	1.9235	1.9368	1.9345	1.9286	1.9315	1.9222	1.922	1.9359
25	Re1–N8	2.1756	2.1783	2.1554	2.1821	2.1606	2.1567	2.1581	2.1678	2.1504	2.1539	2.1531	2.1528	2.1732	2.2053	2.1855	2.162	2.1847	2.1634	2.1596	2.1757	2.18	2.1576	2.1574	2.1565	2.1688	2.1493	2.1759	2.1539	2.1512	2.1567	2.1512	2.1408	2.1521	2.1457	2.1464	2.1453	2.2241	2.2148	2.1635	2.1742	2.2053	2.1972	2.1712	2.1934	2.1688	2.1658	2.1609	2.1863
25	Re1–N9	2.1609	2.1783	2.1552	2.1816	2.1605	2.1565	2.1577	2.1676	2.1501	2.1537	2.153	2.1526	2.1707	2.2026	2.1858	2.1621	2.185	2.1633	2.1596	2.1756	2.18	2.1574	2.1574	2.1564	2.1686	2.1491	2.1755	2.1538	2.1508	2.1562	2.1511	2.1405	2.1519	2.1455	2.1463	2.1451	2.2251	2.2145	2.163	2.1717	2.2029	2.1964	2.1712	2.1928	2.1688	2.1651	2.1605	2.1864
25	C2–O3	1.1425	1.1544	1.1667	1.1491	1.1668	1.1516	1.1578	1.17	1.1703	1.1647	1.1501	1.1585	1.1513	1.158	1.1545	1.1667	1.1489	1.1669	1.1516	1.1702	1.1713	1.1647	1.1502	1.1586	1.1544	1.1667	1.149	1.1668	1.1516	1.1578	1.1698	1.1653	1.1708	1.1646	1.1501	1.1585	1.1547	1.1512	1.1578	1.1513	1.158	1.1551	1.1672	1.1493	1.1671	1.1519	1.1579	1.1709
25	C4–O5	1.1532	1.1473	1.1605	1.1411	1.1607	1.1447	1.1516	1.1637	1.1643	1.1583	1.1432	1.1518	1.1433	1.1523	1.1476	1.1607	1.1414	1.1607	1.1449	1.1641	1.1651	1.1583	1.1433	1.152	1.1471	1.1603	1.141	1.1605	1.1446	1.1516	1.1635	1.159	1.1645	1.1581	1.143	1.1517	1.1469	1.1436	1.1515	1.1433	1.1523	1.1475	1.1606	1.1413	1.1607	1.1448	1.1516	1.1636
25	C6–O7	1.1497	1.1473	1.1605	1.1411	1.1606	1.1447	1.1516	1.1637	1.1643	1.1583	1.1432	1.1518	1.1433	1.1524	1.1476	1.1607	1.1414	1.1607	1.1448	1.1641	1.1651	1.1583	1.1433	1.152	1.1471	1.1603	1.141	1.1605	1.1445	1.1516	1.1635	1.159	1.1645	1.1581	1.143	1.1517	1.1469	1.1436	1.1515	1.1433	1.1524	1.1474	1.1606	1.1413	1.1607	1.1448	1.1516	1.1636
26	Br0–Mn1	2.5324	2.5492	2.5214	2.5319	2.5206	2.5079	2.5228	2.5305	2.4852	2.515	2.5059	2.5112	2.5184	2.5581	2.5665	2.537	2.5389	2.5292	2.5154	2.5481	2.5467	2.526	2.5187	2.5216	2.5498	2.5241	2.5311	2.5195	2.5076	2.5229	2.5233	2.5	2.5224	2.513	2.5072	2.5098	2.5339	2.5366	2.5278	2.5179	2.5579	2.5669	2.5366	2.5388	2.5287	2.5146	2.5243	2.5524
26	Mn1–C2	1.7946	1.7892	1.7744	1.7866	1.7734	1.771	1.7695	1.7776	1.7732	1.7823	1.7812	1.7802	1.7954	1.7825	1.7924	1.7754	1.7873	1.7749	1.772	1.7802	1.7837	1.7837	1.7834	1.7816	1.7884	1.7742	1.7856	1.7727	1.7703	1.7693	1.774	1.7786	1.7751	1.7811	1.7807	1.7791	1.7824	1.79	1.7701	1.7953	1.7824	1.7954	1.7789	1.7895	1.7761	1.7737	1.7702	1.7846
26	Mn1–C4	1.7976	1.8054	1.783	1.805	1.7801	1.7856	1.7791	1.7846	1.7785	1.7945	1.8011	1.7953	1.8034	1.7914	1.8086	1.7838	1.8062	1.781	1.7866	1.7873	1.7897	1.7956	1.8034	1.7966	1.8053	1.7833	1.8046	1.78	1.7855	1.7791	1.7829	1.7902	1.7835	1.7941	1.8013	1.7949	1.7979	1.8057	1.7794	1.8033	1.7915	1.8093	1.7852	1.8071	1.7814	1.7873	1.7796	1.7878
26	Mn1–C6	1.8182	1.8257	1.8041	1.8251	1.8015	1.8067	1.8001	1.806	1.7997	1.8157	1.8216	1.8164	1.8235	1.8127	1.8288	1.8048	1.8261	1.8025	1.8076	1.8085	1.8118	1.817	1.8239	1.8176	1.825	1.804	1.8242	1.801	1.8062	1.8	1.8029	1.8111	1.8035	1.8146	1.8213	1.8154	1.8197	1.8263	1.8001	1.8234	1.8126	1.83	1.8068	1.8269	1.8031	1.8083	1.8005	1.8102
26	Mn1–N8	2.0312	2.0503	2.0202	2.0524	2.0237	2.0276	2.0216	2.0331	2.0131	2.0168	2.0233	2.0198	2.0477	2.0597	2.059	2.0273	2.0551	2.0286	2.0312	2.0433	2.0464	2.0222	2.0293	2.0245	2.046	2.0178	2.0488	2.0202	2.0245	2.0208	2.0197	2.0086	2.02	2.0118	2.0203	2.0151	2.0839	2.0772	2.0275	2.0478	2.0597	2.0645	2.0313	2.0585	2.0303	2.0336	2.0232	2.0523
26	Mn1–N9	2.0886	2.134	2.0907	2.1398	2.0999	2.1072	2.1019	2.1086	2.0816	2.0873	2.0978	2.0927	2.13	2.1609	2.1551	2.1053	2.1462	2.1109	2.1163	2.1292	2.1339	2.0983	2.1117	2.1035	2.1256	2.0865	2.1329	2.0926	2.1013	2.1006	2.0836	2.0738	2.084	2.0777	2.0923	2.0839	2.1895	2.1794	2.1101	2.1295	2.1608	2.1697	2.1191	2.1546	2.1165	2.1214	2.1055	2.1549
26	C2–O3	1.1297	1.151	1.1673	1.144	1.1675	1.1489	1.1575	1.1703	1.1712	1.1646	1.1466	1.1572	1.1476	1.1564	1.1508	1.1671	1.1439	1.1674	1.1488	1.1702	1.1713	1.1645	1.1465	1.1571	1.151	1.1672	1.144	1.1675	1.1489	1.1575	1.1703	1.1655	1.1712	1.1645	1.1466	1.1572	1.1498	1.1459	1.1574	1.1476	1.1564	1.151	1.1676	1.144	1.1677	1.1489	1.1575	1.1706
26	C4–O5	1.1383	1.1445	1.1607	1.1376	1.161	1.1425	1.1508	1.1637	1.1641	1.1576	1.1398	1.1503	1.1419	1.1498	1.1445	1.1607	1.1375	1.1611	1.1425	1.1638	1.1649	1.1576	1.1398	1.1503	1.1444	1.1607	1.1376	1.1609	1.1424	1.1508	1.1634	1.1584	1.1642	1.1574	1.1398	1.1502	1.1435	1.1398	1.1508	1.1419	1.1498	1.1447	1.1611	1.1376	1.1612	1.1426	1.1508	1.1643
26	C6–O7	1.1476	1.1421	1.1582	1.1353	1.1584	1.1402	1.1487	1.161	1.1616	1.1552	1.1377	1.1479	1.1402	1.148	1.142	1.1582	1.1352	1.1585	1.1401	1.161	1.1619	1.1552	1.1376	1.1479	1.1421	1.1582	1.1353	1.1584	1.1402	1.1487	1.1608	1.1562	1.1617	1.1551	1.1377	1.1479	1.1413	1.1376	1.1487	1.1402	1.148	1.1423	1.1584	1.1354	1.1586	1.1403	1.1487	1.1615
27	Br0–Mn1	2.5329	2.5561	2.5279	2.5385	2.5276	2.5145	2.5301	2.5378	2.4913	2.5222	2.5127	2.5183	2.5235	2.5675	2.5742	2.5436	2.5456	2.5366	2.5223	2.5555	2.5548	2.5335	2.5256	2.5289	2.5566	2.5306	2.5376	2.5262	2.514	2.5302	2.5299	2.5066	2.5293	2.5199	2.5141	2.5166	2.5423	2.544	2.5351	2.5229	2.568	2.5748	2.5442	2.5455	2.5362	2.5219	2.5317	2.5604
27	Mn1–C2	1.7985	1.8018	1.7843	1.8004	1.7831	1.7832	1.7798	1.787	1.783	1.7933	1.7949	1.7922	1.8061	1.7933	1.8051	1.7856	1.8012	1.7844	1.7842	1.7902	1.7936	1.7948	1.7973	1.7938	1.8009	1.7841	1.7994	1.7825	1.7826	1.7796	1.7836	1.7895	1.7848	1.7921	1.7945	1.791	1.7971	1.8039	1.7802	1.806	1.7929	1.8072	1.7883	1.8026	1.7855	1.7856	1.7804	1.793
27	Mn1–N4	2.0383	2.0528	2.0205	2.056	2.0242	2.0303	2.022	2.034	2.0136	2.0163	2.0256	2.0201	2.0519	2.0603	2.0614	2.028	2.0583	2.0291	2.0345	2.0441	2.0469	2.0222	2.0319	2.0255	2.0482	2.0179	2.0523	2.0205	2.027	2.0212	2.02	2.0082	2.0201	2.0112	2.0224	2.0152	2.086	2.0802	2.0281	2.0518	2.06	2.0666	2.032	2.0614	2.0309	2.0362	2.0235	2.0531
27	Mn1–N5	2.0987	2.1131	2.0688	2.1208	2.0773	2.0883	2.0796	2.0854	2.0596	2.0648	2.0787	2.0716	2.1114	2.1331	2.1312	2.0827	2.1262	2.0866	2.0953	2.103	2.1077	2.0753	2.0905	2.0811	2.1056	2.0653	2.1147	2.071	2.083	2.0785	2.0632	2.0531	2.0635	2.0564	2.0742	2.0637	2.1613	2.1554	2.086	2.1115	2.1312	2.1433	2.0929	2.1335	2.0914	2.1009	2.0826	2.125
27	Mn1–C6	1.7892	1.8025	1.7819	1.8011	1.7793	1.7826	1.7779	1.7839	1.7776	1.7931	1.7972	1.7931	1.8005	1.7898	1.8058	1.783	1.8025	1.7806	1.7842	1.7869	1.7894	1.7944	1.7999	1.7944	1.8024	1.7822	1.8005	1.7792	1.7824	1.7779	1.7819	1.7887	1.7826	1.7926	1.7973	1.7925	1.7933	1.8014	1.7786	1.8005	1.7899	1.807	1.7846	1.8035	1.781	1.7847	1.7785	1.7879
27	Mn1–C8	1.8112	1.8182	1.7985	1.8166	1.7958	1.7992	1.7938	1.8002	1.7939	1.8098	1.8139	1.8097	1.8161	1.8058	1.821	1.799	1.8173	1.7971	1.8004	1.8028	1.8059	1.8104	1.8157	1.8104	1.8174	1.7984	1.8157	1.7953	1.7986	1.7937	1.7968	1.8051	1.7975	1.8087	1.8141	1.8086	1.81	1.8175	1.7941	1.816	1.8058	1.823	1.8017	1.8188	1.7976	1.8012	1.7943	1.8053
27	C2–O3	1.1334	1.1469	1.1628	1.1399	1.1631	1.1448	1.1534	1.166	1.1669	1.1601	1.1425	1.1529	1.1439	1.1525	1.1468	1.1628	1.1399	1.1631	1.1448	1.166	1.1671	1.1601	1.1424	1.1528	1.1469	1.1628	1.14	1.1631	1.1448	1.1534	1.1659	1.1611	1.1669	1.1601	1.1425	1.1529	1.1457	1.142	1.1533	1.144	1.1525	1.1471	1.1633	1.1401	1.1634	1.145	1.1534	1.1666
27	C6–O7	1.1421	1.1461	1.1622	1.1392	1.1624	1.144	1.1523	1.1651	1.1656	1.1592	1.1416	1.1519	1.1434	1.1514	1.1461	1.1622	1.1391	1.1625	1.144	1.1653	1.1663	1.1592	1.1415	1.1519	1.146	1.1622	1.1392	1.1623	1.144	1.1523	1.1649	1.16	1.1657	1.1591	1.1415	1.1518	1.1452	1.1414	1.1522	1.1434	1.1514	1.1462	1.1625	1.1392	1.1626	1.1441	1.1523	1.1656
27	C8–O9	1.1519	1.144	1.16	1.1373	1.1602	1.142	1.1506	1.1628	1.1633	1.157	1.1396	1.1498	1.142	1.1499	1.1439	1.16	1.1372	1.1602	1.1419	1.1627	1.1637	1.157	1.1395	1.1498	1.144	1.16	1.1373	1.1602	1.142	1.1506	1.1626	1.158	1.1634	1.157	1.1396	1.1498	1.1435	1.1397	1.1505	1.142	1.1499	1.1441	1.1602	1.1373	1.1603	1.1421	1.1506	1.1632
28	Br0–Mn1	2.5327	2.5465	2.5191	2.5299	2.5187	2.5049	2.5202	2.5287	2.4827	2.5127	2.5021	2.5089	2.5148	2.5566	2.5641	2.5345	2.5363	2.5275	2.5123	2.5457	2.5447	2.5236	2.5145	2.5187	2.5472	2.5223	2.529	2.5175	2.5046	2.5203	2.5207	2.4979	2.5195	2.5106	2.5036	2.5074	2.535	2.5363	2.5254	2.514	2.5561	2.5662	2.5353	2.5372	2.5274	2.5129	2.5216	2.5527
28	Mn1–C2	1.8272	1.7955	1.7793	1.793	1.778	1.7765	1.7743	1.7822	1.7781	1.7872	1.7873	1.7856	1.7999	1.7871	1.799	1.7807	1.794	1.7794	1.778	1.7861	1.7893	1.7887	1.7898	1.7873	1.7948	1.7791	1.792	1.7774	1.7761	1.7742	1.7789	1.7834	1.7801	1.786	1.787	1.7846	1.7884	1.7961	1.7747	1.7998	1.787	1.8008	1.7833	1.7956	1.7805	1.7789	1.7749	1.7886
28	Mn1–C4	1.8221	1.8126	1.7909	1.8116	1.7883	1.7928	1.7871	1.793	1.7863	1.8016	1.8065	1.802	1.8112	1.7994	1.8165	1.7923	1.8128	1.7898	1.7942	1.7964	1.7992	1.8032	1.8094	1.8039	1.8122	1.7911	1.8109	1.788	1.7925	1.787	1.7903	1.7972	1.7909	1.8008	1.8065	1.8013	1.8056	1.8126	1.7875	1.8109	1.7994	1.8174	1.7938	1.8138	1.7902	1.7948	1.7875	1.798
28	Mn1–C6	1.809	1.8134	1.7909	1.8127	1.7885	1.793	1.7872	1.7932	1.7865	1.8017	1.8074	1.8024	1.8111	1.801	1.8172	1.7925	1.8139	1.79	1.7944	1.7964	1.7992	1.8034	1.8102	1.8042	1.8131	1.7911	1.812	1.7882	1.7927	1.7872	1.7905	1.7974	1.7912	1.801	1.8074	1.8017	1.8061	1.8136	1.7876	1.8109	1.801	1.8177	1.7941	1.8144	1.7904	1.7947	1.7876	1.7982
28	Mn1–N8	2.0396	2.0604	2.0305	2.0621	2.0356	2.0392	2.0332	2.0445	2.024	2.0285	2.034	2.0306	2.0552	2.0765	2.0706	2.0386	2.0654	2.0412	2.043	2.0562	2.0595	2.0345	2.0409	2.036	2.0555	2.0282	2.0582	2.0316	2.0357	2.0325	2.0299	2.0196	2.0302	2.0229	2.0307	2.0255	2.0935	2.0873	2.0392	2.0553	2.0765	2.0783	2.0456	2.0704	2.0442	2.0468	2.0353	2.0675
28	Mn1–N9	2.0234	2.0605	2.0302	2.0624	2.0351	2.0382	2.0331	2.0439	2.0235	2.0274	2.0337	2.0298	2.0606	2.0664	2.0707	2.0383	2.065	2.0407	2.0428	2.0557	2.0589	2.0335	2.0407	2.0353	2.0557	2.0279	2.0585	2.031	2.035	2.0324	2.0294	2.0188	2.0296	2.0219	2.0304	2.0247	2.0892	2.0855	2.0391	2.0603	2.0664	2.0777	2.0452	2.0705	2.0437	2.0459	2.0352	2.067
28	C2–O3	1.107	1.1491	1.1649	1.1422	1.1652	1.1468	1.1553	1.1681	1.1689	1.1623	1.1446	1.155	1.1458	1.1544	1.149	1.1649	1.1422	1.1652	1.1468	1.1681	1.1692	1.1622	1.1445	1.1549	1.1491	1.1649	1.1422	1.1652	1.1468	1.1553	1.168	1.1631	1.169	1.1622	1.1446	1.155	1.1479	1.1441	1.1553	1.1459	1.1544	1.1493	1.1654	1.1423	1.1654	1.147	1.1554	1.1686
28	C4–O5	1.1362	1.1448	1.161	1.1379	1.1612	1.1427	1.1511	1.1639	1.1645	1.1579	1.1403	1.1506	1.1421	1.1503	1.1447	1.1609	1.1378	1.1612	1.1427	1.164	1.165	1.1579	1.1402	1.1506	1.1447	1.1609	1.1378	1.1611	1.1427	1.1511	1.1637	1.1588	1.1646	1.1578	1.1403	1.1506	1.1436	1.14	1.151	1.1421	1.1503	1.1448	1.1612	1.1379	1.1613	1.1427	1.1511	1.1643
28	C6–O7	1.1463	1.1446	1.1609	1.1377	1.1611	1.1426	1.1511	1.1639	1.1645	1.1579	1.1401	1.1506	1.142	1.15	1.1445	1.1609	1.1376	1.1612	1.1426	1.164	1.165	1.1579	1.1401	1.1505	1.1446	1.1609	1.1376	1.1611	1.1426	1.151	1.1637	1.1587	1.1646	1.1578	1.1401	1.1505	1.1435	1.1398	1.151	1.142	1.15	1.1448	1.1612	1.1377	1.1613	1.1427	1.1511	1.1643
29	Br0–Mn1	2.5269	2.5585	2.5298	2.5404	2.5283	2.5149	2.5304	2.5392	2.4912	2.5217	2.5121	2.5176	2.525	2.5646	2.5774	2.5464	2.5484	2.5374	2.523	2.5582	2.5565	2.534	2.526	2.5288	2.5595	2.5326	2.5399	2.5272	2.5147	2.5306	2.5309	2.5059	2.5298	2.5197	2.5136	2.5162	2.5424	2.5457	2.5359	2.5244	2.5642	2.5753	2.5446	2.5467	2.5364	2.5215	2.5319	2.5611
29	Mn1–C2	1.815	1.7904	1.775	1.7882	1.7744	1.7726	1.7702	1.7779	1.774	1.7833	1.7833	1.7817	1.7961	1.784	1.7936	1.7765	1.7891	1.776	1.7738	1.7816	1.7847	1.7851	1.7855	1.7831	1.7896	1.7747	1.7871	1.7736	1.7719	1.7701	1.7744	1.7797	1.7755	1.782	1.7828	1.7804	1.7854	1.792	1.7707	1.7959	1.784	1.7967	1.7802	1.7912	1.7772	1.7754	1.7709	1.7857
29	Mn1–C4	1.7988	1.8118	1.7911	1.8108	1.7884	1.7919	1.7868	1.793	1.7872	1.8028	1.8074	1.8028	1.8099	1.7985	1.8143	1.7916	1.8114	1.7893	1.7927	1.7948	1.7977	1.8038	1.8092	1.8037	1.8115	1.7914	1.8102	1.7882	1.7917	1.7868	1.7904	1.7983	1.791	1.8022	1.8075	1.8022	1.8025	1.8106	1.7872	1.8095	1.7984	1.8161	1.7937	1.8128	1.7899	1.7937	1.7872	1.7969
29	Mn1–C6	1.8038	1.8122	1.7913	1.8112	1.7885	1.7926	1.787	1.7933	1.7873	1.8029	1.8081	1.8031	1.81	1.7994	1.8146	1.7918	1.8117	1.7896	1.7933	1.7951	1.798	1.8039	1.8099	1.804	1.812	1.7915	1.8106	1.7883	1.7925	1.787	1.7906	1.7985	1.7912	1.8023	1.8082	1.8025	1.8032	1.8112	1.7873	1.8095	1.7993	1.8166	1.7939	1.8131	1.79	1.7944	1.7874	1.7972
29	Mn1–N8	2.0843	2.0989	2.0633	2.1016	2.0697	2.0731	2.0668	2.0784	2.0545	2.058	2.0648	2.0617	2.0939	2.1117	2.114	2.0754	2.107	2.0774	2.0797	2.0937	2.0958	2.0668	2.0748	2.0699	2.0923	2.0598	2.0964	2.0641	2.0686	2.0658	2.0597	2.0461	2.0597	2.0504	2.0603	2.0548	2.1413	2.1313	2.074	2.0939	2.1118	2.1229	2.0828	2.1122	2.0814	2.0833	2.0696	2.1103
29	Mn1–N9	2.0775	2.1019	2.0632	2.1057	2.0695	2.077	2.0676	2.0788	2.0543	2.0577	2.0682	2.0628	2.0998	2.1088	2.117	2.0755	2.1111	2.0775	2.0836	2.0937	2.0957	2.0667	2.0784	2.0709	2.0952	2.0597	2.1005	2.0639	2.0723	2.0666	2.0595	2.046	2.0595	2.0502	2.0637	2.0558	2.1402	2.1371	2.0749	2.1004	2.1089	2.1265	2.0831	2.1164	2.081	2.0873	2.0705	2.1105
29	C2–O3	1.1266	1.1505	1.1671	1.1433	1.1673	1.1483	1.1572	1.1701	1.1711	1.1643	1.146	1.1567	1.1471	1.1559	1.1503	1.1669	1.1433	1.1673	1.1483	1.17	1.171	1.1641	1.1458	1.1566	1.1505	1.1671	1.1434	1.1673	1.1483	1.1572	1.1701	1.1651	1.1711	1.1642	1.146	1.1567	1.1489	1.1452	1.1571	1.1472	1.1559	1.1506	1.1673	1.1434	1.1675	1.1484	1.1572	1.1705
29	C4–O5	1.1515	1.1443	1.1607	1.1375	1.1609	1.1425	1.1509	1.1635	1.164	1.1575	1.1399	1.1502	1.142	1.1502	1.1442	1.1606	1.1373	1.161	1.1424	1.1635	1.1645	1.1575	1.1398	1.1502	1.1443	1.1606	1.1374	1.1608	1.1424	1.1509	1.1632	1.1584	1.1641	1.1574	1.1398	1.1501	1.1436	1.1398	1.1509	1.142	1.1502	1.1446	1.1611	1.1375	1.1612	1.1426	1.1509	1.1641
29	C6–O7	1.1486	1.1443	1.1606	1.1374	1.1609	1.1424	1.1509	1.1635	1.164	1.1575	1.1398	1.1502	1.1419	1.1501	1.1442	1.1606	1.1373	1.161	1.1423	1.1635	1.1645	1.1575	1.1397	1.1501	1.1442	1.1606	1.1374	1.1608	1.1423	1.1509	1.1632	1.1584	1.1641	1.1574	1.1397	1.1501	1.1435	1.1397	1.1509	1.142	1.1501	1.1445	1.161	1.1375	1.1611	1.1425	1.1509	1.1641
30	N0–Mn1	2.1144	2.129	2.0957	2.1267	2.105	2.1011	2.1019	2.1122	2.0821	2.0903	2.0904	2.0912	2.124	2.1397	2.1432	2.1073	2.1294	2.1143	2.1074	2.1246	2.1272	2.1002	2.1011	2.0995	2.1268	2.0962	2.123	2.1018	2.0987	2.1017	2.0945	2.0796	2.096	2.0851	2.0892	2.0866	2.1549	2.1529	2.1126	2.1237	2.1396	2.1661	2.127	2.1423	2.1243	2.1178	2.107	2.1649
30	Mn1–C2	1.7662	1.8246	1.7998	1.8249	1.797	1.8049	1.7968	1.8014	1.7969	1.8106	1.819	1.8124	1.8251	1.811	1.8281	1.8005	1.8267	1.7978	1.8061	1.8049	1.8083	1.8118	1.8218	1.8137	1.8241	1.7998	1.8244	1.7966	1.8044	1.7968	1.7989	1.8068	1.7999	1.8097	1.8192	1.8116	1.8204	1.8274	1.7968	1.8251	1.8109	1.8291	1.8022	1.8276	1.7985	1.8069	1.7972	1.805
30	Mn1–C4	1.8019	1.8197	1.7958	1.819	1.7935	1.8002	1.7924	1.798	1.7921	1.8064	1.8134	1.8078	1.8193	1.8065	1.8237	1.7971	1.8205	1.795	1.8019	1.8014	1.8039	1.8079	1.8165	1.8096	1.8194	1.796	1.8182	1.7932	1.8	1.7924	1.7951	1.8021	1.796	1.8056	1.8135	1.807	1.8125	1.8205	1.7929	1.8191	1.8065	1.826	1.7994	1.8219	1.7957	1.803	1.793	1.8042
30	Mn1–C6	1.7939	1.8196	1.7958	1.8191	1.7935	1.7996	1.7924	1.798	1.7922	1.8063	1.8132	1.8075	1.8195	1.8064	1.8234	1.797	1.8202	1.795	1.8012	1.8014	1.8039	1.8079	1.8161	1.8093	1.8192	1.796	1.8183	1.7932	1.7994	1.7924	1.7952	1.8021	1.796	1.8055	1.8132	1.8068	1.8127	1.8205	1.7929	1.8191	1.8064	1.8251	1.7994	1.8214	1.7958	1.802	1.793	1.8042
30	Mn1–N8	2.0396	2.0661	2.0366	2.0661	2.0424	2.0433	2.0386	2.0493	2.0314	2.0344	2.0385	2.0363	2.0604	2.0766	2.076	2.044	2.0695	2.0478	2.0477	2.0604	2.0642	2.0404	2.0454	2.0418	2.0617	2.0347	2.0624	2.0387	2.0403	2.038	2.035	2.0251	2.0365	2.0291	2.0355	2.0315	2.0932	2.0889	2.0452	2.0613	2.0769	2.0864	2.0554	2.0763	2.0535	2.0533	2.0418	2.0769
30	Mn1–N9	2.0245	2.0659	2.0363	2.0661	2.0421	2.0429	2.0392	2.049	2.0312	2.0343	2.0384	2.0362	2.0605	2.077	2.0757	2.0441	2.0695	2.0479	2.0474	2.06	2.0641	2.0403	2.0452	2.0418	2.0614	2.0343	2.0622	2.0385	2.0399	2.0387	2.0352	2.025	2.0368	2.029	2.0353	2.0314	2.0935	2.0884	2.0459	2.0618	2.0772	2.0862	2.055	2.0765	2.0531	2.0525	2.0425	2.0766
30	C2–O3	1.204	1.1396	1.1554	1.1329	1.1558	1.1375	1.1459	1.1586	1.1593	1.1525	1.1351	1.1453	1.1366	1.1452	1.1396	1.1554	1.1329	1.1559	1.1375	1.1587	1.1597	1.1526	1.1351	1.1453	1.1396	1.1554	1.1329	1.1558	1.1375	1.146	1.1585	1.1534	1.1594	1.1525	1.1351	1.1453	1.1387	1.135	1.1459	1.1367	1.1453	1.1399	1.156	1.1331	1.1561	1.1376	1.146	1.1593
30	C4–O5	1.1756	1.1423	1.1587	1.1355	1.159	1.1403	1.149	1.1616	1.1624	1.1557	1.1379	1.1483	1.1395	1.1479	1.1422	1.1586	1.1355	1.159	1.1402	1.1616	1.1627	1.1557	1.1378	1.1483	1.1423	1.1587	1.1355	1.1589	1.1403	1.149	1.1615	1.1566	1.1625	1.1557	1.1379	1.1483	1.1415	1.1377	1.1489	1.1395	1.1479	1.1423	1.159	1.1356	1.1592	1.1403	1.149	1.1621
30	C6–O7	1.1944	1.1423	1.1587	1.1355	1.159	1.1403	1.149	1.1617	1.1624	1.1558	1.1379	1.1483	1.1394	1.1479	1.1422	1.1586	1.1355	1.159	1.1402	1.1617	1.1627	1.1557	1.1378	1.1483	1.1423	1.1587	1.1355	1.1589	1.1403	1.149	1.1615	1.1566	1.1625	1.1557	1.1379	1.1483	1.1415	1.1377	1.1489	1.1395	1.1479	1.1424	1.159	1.1356	1.1592	1.1404	1.149	1.1621
31	N0–Mn1	2.1062	2.1326	2.0992	2.1296	2.109	2.1041	2.106	2.1158	2.0848	2.0941	2.0935	2.0948	2.1243	2.1529	2.1475	2.1107	2.1326	2.1187	2.1107	2.1297	2.1324	2.1046	2.1052	2.1038	2.1312	2.1002	2.1264	2.1063	2.1022	2.1059	2.0987	2.0827	2.1003	2.0893	2.0929	2.0905	2.1597	2.1577	2.1175	2.1252	2.1532	2.1721	2.1327	2.1476	2.1297	2.1221	2.1117	2.1725
31	Mn1–C2	1.8185	1.8212	1.7969	1.8221	1.7947	1.8026	1.7944	1.7987	1.7945	1.8081	1.8165	1.8099	1.8232	1.8083	1.8246	1.798	1.8235	1.7957	1.8038	1.8019	1.8051	1.8093	1.819	1.8113	1.8203	1.7967	1.8211	1.7941	1.802	1.7943	1.7959	1.8047	1.7968	1.807	1.8161	1.8088	1.8187	1.8249	1.7944	1.8233	1.8082	1.8265	1.7997	1.8249	1.7963	1.8048	1.7949	1.8025
31	Mn1–C4	1.8129	1.8178	1.7952	1.8172	1.7928	1.7988	1.7915	1.797	1.792	1.8066	1.8128	1.8075	1.8174	1.8055	1.8205	1.7956	1.8179	1.7938	1.7998	1.7992	1.802	1.8075	1.815	1.8086	1.8175	1.7956	1.8165	1.7927	1.7986	1.7915	1.7947	1.8024	1.7955	1.806	1.8129	1.8068	1.8103	1.8184	1.792	1.8173	1.8054	1.8238	1.7986	1.8203	1.7948	1.8014	1.7921	1.8024
31	Mn1–C6	1.8088	1.8172	1.795	1.8164	1.7927	1.7978	1.7914	1.7969	1.7918	1.8063	1.8119	1.8069	1.8169	1.8046	1.8198	1.7955	1.817	1.7937	1.7988	1.7991	1.8019	1.8073	1.814	1.808	1.8169	1.7954	1.8158	1.7925	1.7976	1.7914	1.7945	1.8022	1.7953	1.8057	1.812	1.8063	1.8099	1.8172	1.7919	1.8169	1.8045	1.823	1.7985	1.8192	1.7948	1.8003	1.792	1.8024
31	Mn1–N8	2.067	2.1001	2.0649	2.1012	2.0717	2.0744	2.0686	2.0787	2.0571	2.0599	2.0664	2.0632	2.0983	2.1027	2.1135	2.0759	2.1055	2.0793	2.0804	2.0922	2.0947	2.0684	2.0758	2.0707	2.0945	2.0624	2.0964	2.0669	2.0704	2.0678	2.06	2.048	2.0613	2.053	2.0626	2.0569	2.1283	2.1253	2.0759	2.0986	2.1026	2.1263	2.0881	2.1133	2.0859	2.0866	2.0721	2.1148
31	Mn1–N9	2.0733	2.0991	2.0653	2.1	2.0724	2.0738	2.0687	2.0794	2.0577	2.0608	2.0656	2.0636	2.0918	2.1113	2.1126	2.0763	2.1046	2.0799	2.0799	2.0929	2.0955	2.0693	2.0752	2.0712	2.0935	2.0628	2.0951	2.0675	2.0698	2.068	2.0607	2.0488	2.062	2.0538	2.0617	2.0572	2.1338	2.1267	2.0761	2.0922	2.1112	2.1254	2.0883	2.1122	2.0863	2.0862	2.0723	2.1151
31	C2–O3	1.143	1.1406	1.1571	1.1338	1.1575	1.1386	1.1474	1.1602	1.1609	1.1541	1.1362	1.1466	1.1376	1.1464	1.1405	1.157	1.1337	1.1575	1.1385	1.1601	1.1611	1.154	1.1361	1.1466	1.1406	1.1572	1.1338	1.1575	1.1386	1.1474	1.1602	1.1549	1.1611	1.1541	1.1362	1.1467	1.1395	1.1358	1.1474	1.1376	1.1464	1.1407	1.1575	1.1338	1.1577	1.1387	1.1475	1.1607
31	C4–O5	1.1424	1.1421	1.1585	1.1354	1.1589	1.1402	1.1489	1.1614	1.162	1.1555	1.1377	1.1481	1.1396	1.1479	1.142	1.1584	1.1353	1.1589	1.1402	1.1614	1.1624	1.1554	1.1377	1.1481	1.1421	1.1585	1.1354	1.1588	1.1402	1.1489	1.1612	1.1563	1.1621	1.1554	1.1377	1.1481	1.1415	1.1377	1.1489	1.1397	1.1479	1.1423	1.159	1.1354	1.1591	1.1403	1.149	1.162
31	C6–O7	1.1448	1.1422	1.1585	1.1355	1.1589	1.1403	1.1489	1.1614	1.162	1.1555	1.1379	1.1482	1.1397	1.148	1.1421	1.1584	1.1354	1.1589	1.1403	1.1614	1.1624	1.1555	1.1378	1.1481	1.1421	1.1585	1.1355	1.1588	1.1403	1.1489	1.1612	1.1564	1.1621	1.1554	1.1379	1.1481	1.1416	1.1379	1.1489	1.1397	1.148	1.1424	1.159	1.1356	1.1592	1.1405	1.149	1.1621
32	Br0–Mn1	2.5408	2.564	2.5324	2.5503	2.5331	2.5238	2.5334	2.542	2.4963	2.5263	2.5201	2.524	2.5262	2.5649	2.5897	2.5467	2.5572	2.5417	2.5316	2.5626	2.5621	2.5369	2.533	2.5336	2.5637	2.5351	2.5487	2.5313	2.5237	2.5335	2.5333	2.5089	2.5329	2.5234	2.521	2.5216	2.5553	2.5582	2.5362	2.5257	2.5645	2.5845	2.5509	2.5587	2.5429	2.5328	2.5355	2.5665
32	Mn1–C2	1.7885	1.7899	1.7708	1.7886	1.77	1.7717	1.7671	1.7737	1.7694	1.7793	1.7825	1.7791	1.7944	1.7813	1.7942	1.7715	1.7893	1.7711	1.7727	1.7778	1.7812	1.7804	1.7847	1.7802	1.789	1.7707	1.7875	1.7693	1.771	1.767	1.77	1.7751	1.7712	1.7781	1.7821	1.7779	1.7843	1.7919	1.7677	1.7943	1.7811	1.7965	1.7759	1.7918	1.7729	1.7749	1.768	1.7816
32	Mn1–C4	1.8117	1.8165	1.7901	1.8185	1.7871	1.7967	1.7878	1.7917	1.7844	1.8009	1.8112	1.8036	1.8147	1.8014	1.8208	1.7914	1.8201	1.7885	1.7982	1.7945	1.7975	1.8025	1.8143	1.8052	1.8157	1.79	1.8176	1.7867	1.7962	1.7878	1.7889	1.7964	1.7894	1.8	1.8109	1.8026	1.8149	1.8212	1.788	1.8144	1.8013	1.821	1.7922	1.8205	1.7883	1.7987	1.7881	1.7951
32	Mn1–C6	1.8089	1.8028	1.7781	1.8044	1.7754	1.7835	1.7762	1.7807	1.7752	1.7896	1.7987	1.7916	1.8035	1.789	1.8047	1.7796	1.8058	1.7765	1.785	1.78	1.7832	1.791	1.8012	1.7931	1.8024	1.7778	1.8037	1.775	1.7835	1.7761	1.7783	1.7857	1.7792	1.7887	1.7984	1.7908	1.8003	1.807	1.7762	1.8035	1.7891	1.8064	1.7796	1.8061	1.7762	1.7848	1.7765	1.783
32	Mn1–N8	2.0373	2.0732	2.0464	2.0714	2.0542	2.0524	2.0504	2.0635	2.0461	2.0476	2.0485	2.0486	2.0736	2.087	2.1008	2.0546	2.074	2.0603	2.057	2.0934	2.0967	2.054	2.0558	2.0537	2.0679	2.0439	2.0671	2.0492	2.0497	2.0496	2.0455	2.0377	2.0465	2.0407	2.0454	2.0426	2.0939	2.0923	2.0569	2.074	2.0869	2.0968	2.0685	2.0817	2.0673	2.0634	2.0536	2.0977
32	Mn1–N9	2.1298	2.1798	2.1575	2.1693	2.1695	2.1512	2.1587	2.1735	2.1397	2.1467	2.1343	2.1427	2.1679	2.2083	2.2522	2.1724	2.1764	2.1808	2.1593	2.2648	2.2619	2.1576	2.1471	2.1533	2.1766	2.1588	2.1654	2.1654	2.1484	2.1584	2.1537	2.1322	2.1537	2.1407	2.1335	2.1377	2.1962	2.1922	2.1733	2.1681	2.2073	2.2197	2.1935	2.1864	2.1918	2.1689	2.1631	2.2316
32	C2–O3	1.1502	1.1504	1.1676	1.1432	1.1677	1.1481	1.1577	1.1706	1.1716	1.1649	1.146	1.1571	1.1475	1.1562	1.1503	1.1677	1.1433	1.1677	1.1482	1.1708	1.1717	1.165	1.146	1.1571	1.1504	1.1675	1.1432	1.1677	1.1481	1.1577	1.1706	1.1661	1.1716	1.1649	1.146	1.1571	1.1489	1.1451	1.1577	1.1476	1.1562	1.1502	1.1676	1.1431	1.1677	1.1481	1.1577	1.1705
32	C4–O5	1.1463	1.1425	1.1594	1.1354	1.1597	1.1404	1.1494	1.1624	1.1631	1.1564	1.138	1.1487	1.1402	1.1486	1.1423	1.1592	1.1352	1.1597	1.1403	1.1625	1.1635	1.1564	1.1379	1.1487	1.1425	1.1594	1.1354	1.1596	1.1404	1.1494	1.1622	1.1573	1.1631	1.1564	1.138	1.1487	1.141	1.1374	1.1494	1.1402	1.1486	1.1427	1.1598	1.1355	1.1599	1.1405	1.1495	1.163
32	C6–O7	1.1431	1.1454	1.1627	1.1381	1.1629	1.1434	1.1524	1.1656	1.1662	1.1595	1.1408	1.1517	1.1424	1.1511	1.1455	1.1626	1.138	1.163	1.1433	1.166	1.1669	1.1594	1.1407	1.1516	1.1454	1.1627	1.1381	1.1629	1.1433	1.1524	1.1654	1.1603	1.1662	1.1594	1.1408	1.1516	1.1438	1.1401	1.1522	1.1424	1.1511	1.1455	1.163	1.1381	1.1631	1.1434	1.1524	1.166
33	Br0–Mn1	2.539	2.5624	2.5316	2.5488	2.5325	2.5228	2.5326	2.5413	2.4957	2.5255	2.5188	2.5229	2.5252	2.5655	2.5863	2.5461	2.5559	2.5412	2.5305	2.5602	2.5608	2.536	2.5318	2.5329	2.5622	2.5344	2.5473	2.5308	2.522	2.5326	2.5329	2.5083	2.5325	2.5226	2.5197	2.5206	2.5545	2.557	2.5351	2.5247	2.5653	2.5835	2.5504	2.5579	2.5424	2.5319	2.5347	2.5658
33	Mn1–C2	1.7899	1.7904	1.7712	1.7892	1.7702	1.7722	1.7675	1.7739	1.7696	1.7795	1.7829	1.7794	1.7948	1.7813	1.795	1.7719	1.7899	1.7713	1.7733	1.778	1.7813	1.7806	1.7852	1.7806	1.7895	1.7711	1.7881	1.7695	1.7716	1.7674	1.7702	1.7754	1.7714	1.7783	1.7825	1.7782	1.7847	1.7926	1.7681	1.7948	1.7812	1.7971	1.7762	1.7923	1.7732	1.7753	1.7682	1.7818
33	Mn1–C4	1.8057	1.8036	1.7784	1.8054	1.7757	1.7847	1.7766	1.781	1.7756	1.7899	1.7998	1.7922	1.8043	1.7894	1.8051	1.7798	1.8067	1.7767	1.786	1.7803	1.7835	1.7913	1.8023	1.7938	1.8031	1.7781	1.8047	1.7752	1.7843	1.7765	1.7787	1.7863	1.7796	1.789	1.7994	1.7914	1.8013	1.8081	1.7766	1.8043	1.7896	1.8069	1.7798	1.8069	1.7764	1.7858	1.7769	1.7831
33	Mn1–C6	1.8143	1.8164	1.7902	1.8184	1.7873	1.7967	1.788	1.7917	1.7847	1.8009	1.8112	1.8035	1.8148	1.8017	1.8207	1.7916	1.82	1.7886	1.7983	1.795	1.7976	1.8024	1.8142	1.8054	1.8157	1.7902	1.8175	1.7868	1.7963	1.7879	1.7889	1.7965	1.7895	1.8	1.811	1.8027	1.8152	1.8211	1.7881	1.8145	1.8017	1.8212	1.7924	1.8206	1.7886	1.7986	1.7882	1.7954
33	Mn1–N8	2.1423	2.1831	2.1598	2.1716	2.1718	2.1526	2.1613	2.1763	2.1409	2.1492	2.1363	2.1451	2.1703	2.2129	2.2547	2.1746	2.1779	2.1831	2.1606	2.267	2.2634	2.1603	2.1492	2.1548	2.1791	2.1611	2.1677	2.1677	2.1502	2.161	2.1563	2.1337	2.1558	2.1432	2.1356	2.14	2.2011	2.1952	2.1764	2.1704	2.2113	2.2231	2.1963	2.189	2.194	2.1714	2.1658	2.2351
33	Mn1–N9	2.0343	2.0737	2.0466	2.0712	2.0546	2.053	2.0506	2.064	2.046	2.0477	2.0489	2.0487	2.0751	2.0856	2.1004	2.0548	2.0737	2.0608	2.0572	2.0927	2.0965	2.0542	2.0563	2.054	2.0679	2.0442	2.067	2.0496	2.0494	2.0499	2.046	2.038	2.0469	2.0408	2.0459	2.0428	2.0933	2.0915	2.0571	2.0755	2.0854	2.0968	2.069	2.082	2.0675	2.064	2.0542	2.0979
33	C2–O3	1.1476	1.1503	1.1674	1.143	1.1675	1.148	1.1575	1.1704	1.1714	1.1648	1.1459	1.1569	1.1474	1.1561	1.1501	1.1675	1.1431	1.1675	1.148	1.1707	1.1716	1.1648	1.1459	1.157	1.1502	1.1674	1.143	1.1675	1.148	1.1575	1.1705	1.166	1.1715	1.1648	1.1459	1.1569	1.1488	1.1449	1.1575	1.1474	1.1561	1.15	1.1674	1.1429	1.1675	1.1479	1.1575	1.1703
33	C4–O5	1.1477	1.1449	1.1623	1.1377	1.1625	1.1429	1.1519	1.1651	1.1658	1.159	1.1403	1.1512	1.142	1.1506	1.145	1.1622	1.1376	1.1625	1.1428	1.1656	1.1665	1.159	1.1402	1.1512	1.1449	1.1623	1.1376	1.1625	1.1429	1.1519	1.165	1.1598	1.1658	1.159	1.1403	1.1512	1.1433	1.1396	1.1518	1.1419	1.1506	1.1451	1.1626	1.1377	1.1627	1.143	1.152	1.1656
33	C6–O7	1.1451	1.1424	1.1592	1.1353	1.1595	1.1403	1.1493	1.1622	1.163	1.1563	1.1379	1.1486	1.1401	1.1484	1.1422	1.159	1.1351	1.1595	1.1402	1.1623	1.1633	1.1562	1.1377	1.1485	1.1424	1.1592	1.1353	1.1595	1.1403	1.1493	1.162	1.1572	1.163	1.1562	1.1379	1.1486	1.1408	1.1373	1.1492	1.1401	1.1484	1.1426	1.1596	1.1353	1.1598	1.1404	1.1493	1.1628
34	Br0–Mn1	2.5447	2.5632	2.5276	2.5452	2.5284	2.5191	2.5278	2.5369	2.492	2.5216	2.5157	2.5194	2.5246	2.5584	2.5775	2.5412	2.5522	2.5367	2.5268	2.5425	2.5533	2.5316	2.5285	2.529	2.5579	2.5306	2.5439	2.5268	2.5186	2.5279	2.5289	2.5045	2.5286	2.5189	2.5169	2.5173	2.5486	2.5521	2.5297	2.5235	2.5566	2.5773	2.5461	2.5538	2.538	2.5276	2.53	2.5604
34	Mn1–C2	1.7909	1.794	1.7725	1.7912	1.7714	1.774	1.7689	1.7751	1.7708	1.7809	1.7847	1.7809	1.7959	1.7834	1.7965	1.7733	1.792	1.7726	1.7752	1.7792	1.7828	1.7821	1.7872	1.7822	1.7912	1.7724	1.7901	1.7707	1.7734	1.7688	1.7714	1.7767	1.7726	1.7796	1.7843	1.7797	1.7868	1.7948	1.7694	1.7967	1.7831	1.7992	1.7776	1.7945	1.7745	1.7772	1.7697	1.7832
34	Mn1–C4	1.8192	1.8013	1.7775	1.806	1.7747	1.7848	1.776	1.7801	1.775	1.7894	1.8	1.792	1.8042	1.7876	1.8055	1.7789	1.8073	1.7757	1.786	1.778	1.7827	1.7908	1.8025	1.7936	1.8032	1.7773	1.8053	1.7743	1.7844	1.7759	1.778	1.786	1.779	1.7887	1.7998	1.7912	1.8017	1.8088	1.776	1.8032	1.7881	1.8068	1.7787	1.8075	1.7753	1.7859	1.7763	1.782
34	Mn1–C6	1.812	1.8163	1.7904	1.8182	1.7875	1.7968	1.7881	1.7919	1.785	1.801	1.811	1.8036	1.8148	1.8012	1.8206	1.7917	1.8198	1.7888	1.7983	1.7955	1.798	1.8026	1.814	1.8054	1.8157	1.7904	1.8173	1.7871	1.7963	1.788	1.7892	1.7967	1.7898	1.8002	1.8108	1.8027	1.8146	1.8208	1.7882	1.8145	1.8013	1.8214	1.7926	1.8206	1.7889	1.7989	1.7883	1.7957
34	Mn1–N8	2.138	2.2741	2.1729	2.1875	2.1856	2.1694	2.1753	2.1904	2.1516	2.1605	2.1521	2.1583	2.1881	2.2488	2.2652	2.1894	2.1942	2.1978	2.1784	2.28	2.2721	2.1724	2.1664	2.169	2.196	2.1742	2.1831	2.1812	2.1666	2.175	2.1685	2.1436	2.1677	2.1541	2.1511	2.153	2.2159	2.2129	2.1913	2.1995	2.2347	2.2437	2.2116	2.2052	2.2094	2.1889	2.1802	2.2528
34	Mn1–N9	2.0424	2.0955	2.048	2.0714	2.0559	2.0526	2.0518	2.0655	2.0474	2.0489	2.0481	2.0491	2.0732	2.0925	2.096	2.0562	2.0737	2.0621	2.0568	2.0884	2.0932	2.0554	2.0553	2.0544	2.0685	2.0457	2.0671	2.051	2.0492	2.0511	2.0475	2.0392	2.0484	2.0421	2.0453	2.0433	2.0949	2.0912	2.0584	2.0735	2.0877	2.0982	2.0702	2.0824	2.0686	2.0641	2.0553	2.0989
34	C2–O3	1.1388	1.1492	1.1666	1.1423	1.1668	1.1473	1.1568	1.1697	1.1707	1.1641	1.1451	1.1562	1.1468	1.1552	1.1494	1.1667	1.1424	1.1668	1.1472	1.1698	1.1708	1.1641	1.1451	1.1562	1.1496	1.1666	1.1424	1.1668	1.1473	1.1568	1.1698	1.1653	1.1708	1.1641	1.1451	1.1562	1.1481	1.1442	1.1568	1.1465	1.1553	1.1493	1.1666	1.1422	1.1667	1.1472	1.1568	1.1696
34	C4–O5	1.1389	1.1445	1.1616	1.1371	1.1619	1.1423	1.1513	1.1645	1.1651	1.1583	1.1397	1.1506	1.1414	1.1501	1.1444	1.1615	1.137	1.1619	1.1423	1.1654	1.1659	1.1583	1.1397	1.1505	1.1443	1.1616	1.1371	1.1618	1.1423	1.1513	1.1643	1.1591	1.1651	1.1583	1.1397	1.1505	1.1428	1.1391	1.1512	1.1415	1.15	1.1445	1.162	1.1372	1.1621	1.1425	1.1513	1.165
34	C6–O7	1.1412	1.1421	1.159	1.1352	1.1593	1.1402	1.1491	1.162	1.1628	1.1561	1.1378	1.1485	1.1399	1.1483	1.142	1.1589	1.135	1.1594	1.1401	1.1619	1.1631	1.156	1.1377	1.1484	1.1423	1.1591	1.1352	1.1593	1.1402	1.1491	1.1619	1.157	1.1628	1.1561	1.1378	1.1485	1.1408	1.1372	1.149	1.1398	1.1483	1.1424	1.1594	1.1352	1.1596	1.1403	1.1492	1.1626
b. Statistic data for bond lengths
		exp	B3LYP(D3BJ)	BP86(D3BJ)	CAM-B3LYP(D3BJ)	PBE(D3BJ)	PBE0(D3BJ)	r2SCAN(D3BJ)	revPBE(D3BJ)	RPBE(D3BJ)	TPSS(D3BJ)	TPSS0(D3BJ)	TPSSh(D3BJ)	M06(D3zero)	M06L(D3zero)	B3LYP(D3zero)	BP86(D3zero)	CAM-B3LYP(D3zero)	PBE(D3zero)	PBE0(D3zero)	revPBE(D3zero)	RPBE(D3zero)	TPSS(D3zero)	TPSS0(D3zero)	TPSSh(D3zero)	B3LYP(D4)	BP86(D4)	CAM-B3LYP(D4)	PBE(D4)	PBE0(D4)	r2SCAN(D4)	revPBE(D4)	REVTPSS(D4)	RPBE(D4)	TPSS(D4)	TPSS0(D4)	TPSSh(D4)	wB97(D4)	wB97X(D4)	r2SCAN3C	M06	M06L	B3LYP	BP86	CAM-B3LYP	PBE	PBE0	r2SCAN	revPBE
		SD	0.0294181	0.0311211	0.0285107	0.0315296	0.0285356	0.0302289	0.0313005	0.0347158	0.0299234	0.027718	0.0287155	0.0288511	0.0351568	0.0327435	0.0309425	0.029204	0.0315069	0.0286567	0.034401	0.0338832	0.0293381	0.0275066	0.0283481	0.0282277	0.0312254	0.0280355	0.0316653	0.0284794	0.0302288	0.031991	0.0320934	0.0320743	0.0305658	0.0277854	0.02915	0.0357814	0.0338079	0.0307971	0.0290052	0.0349901	0.0328272	0.0310499	0.030234	0.0317118	0.0289613	0.0302769	0.0339968
		Emax	0.2158	0.2289	0.2092	0.229	0.2127	0.2199	0.2322	0.2326	0.2269	0.2113	0.2204	0.2116	0.2195	0.216	0.2292	0.2093	0.2291	0.2129	0.2327	0.2337	0.2271	0.2115	0.2205	0.2158	0.2289	0.2092	0.229	0.2127	0.2199	0.2322	0.2278	0.2332	0.2269	0.2113	0.2204	0.2141	0.2108	0.2198	0.2117	0.2195	0.216	0.2292	0.2093	0.2292	0.2128	0.2199	0.2325
		MAE	0.0191343	0.0203523	0.0177209	0.0209121	0.0168716	0.0182297	0.0216497	0.0245523	0.0189042	0.0158408	0.0166964	0.0191147	0.0247709	0.0233353	0.0207271	0.0187948	0.0212523	0.0167516	0.0249807	0.0254157	0.0185108	0.015317	0.0162951	0.0180624	0.0204261	0.0169441	0.0208585	0.0169425	0.0182252	0.0213624	0.0209765	0.0215235	0.0194458	0.0160493	0.0171706	0.0246301	0.0236327	0.0186562	0.0192784	0.0246752	0.0250797	0.0220301	0.0202716	0.0219467	0.0171255	0.0182928	0.0276974
		RMSD	0.0315697	0.031457	0.0291727	0.0319717	0.0287764	0.030236	0.032772	0.0347252	0.0302206	0.0279602	0.0287298	0.0304336	0.0382734	0.0367374	0.0319778	0.0302229	0.0324223	0.0287132	0.0376897	0.0379313	0.0301373	0.0275104	0.0285466	0.0299553	0.0315374	0.0284903	0.0319375	0.0288415	0.0302397	0.0323797	0.0321022	0.0325654	0.0306723	0.0281077	0.0291555	0.0387663	0.0365014	0.0308299	0.0306231	0.0380742	0.0378002	0.0330107	0.0317252	0.0329966	0.0289631	0.0302783	0.0392303
[truncated: 7 more columns]

## Sheet: 4. freq
4. Carbonyl stretching frequencies
a. Experimental and calculated carbonyl stretching frequencies
compound	exp	B3LYP(D3BJ)	BP86(D3BJ)	CAM-B3LYP(D3BJ)	PBE(D3BJ)	PBE0(D3BJ)	r2SCAN(D3BJ)	revPBE(D3BJ)	rPBE(D3BJ)	TPSS(D3BJ)	TPSS0(D3BJ)	TPSSh(D3BJ)	M06(D3zero)	M06L(D3zero)	B3LYP(D3zero)	BP86(D3zero)	CAM-B3LYP(D3zero)	PBE(D3zero)	PBE0(D3zero)	revPBE(D3zero)	RPBE(D3zero)	TPSS(D3zero)	TPSS0(D3zero)	TPSSh(D3zero)	B3LYP(D4)	BP86(D4)	CAM-B3LYP(D4)	PBE(D4)	PBE0(D4)	r2SCAN(D4)	revPBE(D4)	REVTPSS(D4)	RPBE(D4)	TPSS(D4)	TPSS0(D4)	TPSSh(D4)	wB97(D4)	wB97X(D4)	r2SCAN3C	M06	M06L	B3LYP	BP86	CAM-B3LYP	PBE	PBE0	r2SCAN	revPBE	REVTPSS
1	1906	2012.81	1929.94	2062.23	1933.87	2047.82	1987.69	1919.8	1919.37	1938.8	2053.85	1985.25	2047.87	2000.81	2011.83	1929.19	2061.89	1933.15	2047.39	1917.03	1911.41	1938.21	2053.3	1984.64	2012.82	1929.8	2062.29	1934.22	2047.89	1987.68	1921.16	1938.41	1916.62	1939.32	2053.82	1985.58	2050.8	2065.82	1987.29	2047.59	2000.8	2010.5	1926.36	2061.2	1931.71	2046.4	1987.12	1914.91	1935.83
	1929	2038.16	1949.91	2089.75	1953.86	2071.94	2009.45	1940.08	1940.27	1960.8	2079.91	2008.83	2069.69	2023.05	2037.42	1949.52	2089.84	1953	2071.65	1938.22	1932.84	1960.31	2079.52	2008.39	2038.28	1949.77	2089.91	1954.22	2072.06	2009.47	1941.76	1960.46	1937.65	1961.38	2079.93	2009.25	2078.49	2092.71	2009.63	2069.74	2023.07	2036.24	1946.96	2089.21	1952.05	2070.89	2009.08	1935.68	1958.33
	2021	2101.49	2016.1	2153.59	2019.81	2135.7	2075.98	2006.07	2006.52	2026.29	2142.84	2073.88	2132.93	2090.12	2100.32	2015.61	2153.53	2018.88	2135.28	2003.71	1997.82	2025.64	2142.14	2073.28	2101.61	2015.93	2153.82	2020.2	2135.85	2076	2008.05	2026.53	2003.75	2026.95	2142.82	2074.37	2146.61	2158.34	2075.98	2132.92	2090.14	2098.8	2012.69	2152.61	2017.74	2134.28	2075.52	2000.99	2024
2	1927	2017.75	1934.04	2066.45	1937.56	2051.2	1991.98	1923.53	1922.95	1944.19	2057.67	1990.19	2051.13	2004.78	2017.32	1933.69	2066.61	1936.88	2051.06	1921.7	1916.52	1943.88	2057.64	1989.89	2017.72	1933.84	2066.47	1937.82	2051.18	1991.98	1925.31	1943.82	1920.88	1944.63	2057.57	1990.45	2054.13	2069.13	1991.76	2051.05	2004.86	2015.91	1930.61	2065.92	1935.52	2050.19	1991.5	1918.72	1941.48
	1943	2042.33	1954.95	2093.13	1957.83	2075.45	2014.57	1945.2	1947.37	1966.91	2085.83	2014.55	2072.12	2027.09	2041.14	1953.91	2093.48	1956.63	2074.98	1943.42	1938.37	1965.92	2084.74	2013.74	2042.59	1954.65	2093.54	1958.46	2075.81	2014.61	1948.08	1967.03	1944.31	1967.9	2085.9	2015.34	2081.01	2094.9	2014.62	2072.03	2027.1	2037.48	1949.55	2090.93	1954.69	2072.78	2013.84	1937.75	1963.32
	2032	2100.04	2013.45	2152.44	2016.62	2133.31	2073.53	2003.81	2005.23	2024.56	2141.78	2072.23	2129.7	2086.91	2099.11	2013.01	2152.79	2015.59	2133.01	2002.22	1996.55	2023.82	2141	2071.67	2100.19	2013.12	2152.77	2017.1	2133.54	2073.55	2006.43	2025.03	2002.44	2025.4	2141.74	2072.88	2145.38	2156.87	2073.59	2129.72	2086.95	2096.01	2008.72	2150.78	2013.81	2131.16	2072.9	1997.01	2021.73
3	1910	1988.22	1925.15	2027.8	1929.19	2024.7	1978.34	1914.91	1916.48	1931.61	2025.94	1970.87	2021.65	1989.44	1986.11	1923.56	2026.83	1928.34	2023.82	1911.77	1906.42	1930.62	2024.59	1969.79	1988.46	1925.08	2028.11	1929.61	2024.93	1978.37	1916.23	1932.1	1912.04	1932.2	2026.04	1971.33	2017.91	2030.45	1978.85	2021.42	1989.51	1985.34	1922.03	2026.49	1927.4	2023.21	1977.86	1910.97	1929.8
	1930	2012.7	1947.84	2053.87	1951.47	2049.23	2002.44	1937.53	1940.36	1955.66	2052.22	1995.67	2045.53	2011.74	2009.93	1945.92	2052.81	1950.26	2047.99	1934.34	1929.15	1954.34	2050.32	1994.3	2012.96	1947.69	2054.32	1951.95	2049.55	2002.5	1939.16	1956.54	1935.1	1956.43	2052.36	1996.36	2042.89	2054.53	2002.76	2045.43	2011.78	2009.1	1944.06	2052.29	1949.32	2047.42	2001.84	1932.55	1953.78
	2029	2087.86	2013.97	2135.42	2017.42	2125.02	2072.97	2004.08	2006.71	2023.52	2129.04	2067.16	2120.75	2086.44	2085.21	2012.11	2134.51	2016.19	2123.89	2000.71	1995.71	2022.17	2127.21	2065.79	2088.03	2013.79	2135.79	2017.86	2125.26	2073.01	2005.66	2025.2	2001.62	2024.24	2129.07	2067.79	2132.76	2141.5	2073.5	2120.7	2086.49	2084.53	2010.39	2134.04	2015.37	2123.37	2072.42	1999.33	2022.57
4	1904	1981.86	1920.5	2020.92	1924.8	2018.46	1973.45	1910.22	1912.09	1926.5	2019.27	1964.94	2014.88	1985.23	1979.5	1918.69	2019.81	1923.75	2017.36	1906.8	1902.01	1925.28	2017.68	1963.6	1981.97	1920.34	2021.17	1925.12	2018.62	1973.47	1911.47	1927.1	1907.19	1927.01	2019.27	1965.34	2011.33	2023.91	1973.67	2014.75	1985.32	1979.19	1917.41	2019.74	1922.95	2016.99	1972.96	1906.14	1924.82
	1923	2008.08	1943.93	2049.14	1947.41	2044.47	1997.74	1934.01	1936.81	1951.04	2047.27	1990.69	2039.63	2007.74	2005.85	1942.19	2048.43	1946.34	2043.56	1931.51	1926.18	1949.83	2045.73	1989.57	2008.33	1943.67	2049.57	1947.93	2044.77	1997.77	1935.67	1951.74	1931.68	1951.83	2047.33	1991.32	2038.91	2050.75	1998.32	2039.42	2007.77	2003.61	1939.44	2047.17	1944.86	2042.23	1997.1	1928.31	1948.63
	2028	2086.39	2012.29	2134.17	2015.82	2123.86	2071.15	2002.69	2005.03	2021.28	2127.51	2065.23	2119.14	2085.57	2084.11	2010.65	2133.39	2014.71	2122.93	1999.69	1994.53	2020.08	2125.96	2064.04	2086.56	2012.03	2134.52	2016.25	2124.08	2071.17	2004.23	2023.02	2000.15	2021.96	2127.49	2065.77	2131.82	2140.74	2071.79	2119.05	2085.63	2082.71	2008.45	2132.6	2013.61	2122.02	2070.62	1997.68	2020.3
5	1904	1983.7	1924.17	2020.43	1928.75	2020.24	1976.66	1913.79	1915.56	1930.02	2020.67	1967.8	2016.68	1988.15	1981.4	1922.39	2019.39	1927.7	2019.21	1910.5	1905.66	1928.81	2019.14	1966.5	1983.77	1923.96	2020.61	1929	2020.34	1976.67	1914.92	1930.54	1910.56	1930.46	2020.59	1968.13	2009.45	2022.22	1976.83	2016.55	1988.16	1981.21	1921.54	2019.36	1927.11	2018.91	1976.21	1909.99	1928.5
	1922	2015.47	1951.8	2054.69	1955.73	2051.22	2005.16	1941.44	1943.65	1958.65	2053.23	1997.87	2046.48	2014.09	2012.93	1949.9	2053.55	1954.62	2050.09	1938.26	1933.18	1957.43	2051.57	1996.55	2015.74	1951.68	2055.06	1956.2	2051.5	2005.21	1942.87	1959.07	1938.71	1959.34	2053.35	1998.44	2042.73	2055.05	2005.86	2046.38	2014.13	2012.32	1948.37	2053.26	1953.8	2049.66	2004.67	1937.15	1956.55
	2025	2087.21	2015.08	2133.92	2018.87	2124.33	2072.97	2004.97	2007.14	2023.79	2127.63	2066.68	2119.71	2086.48	2084.66	2013.25	2132.9	2017.66	2123.22	2001.5	1996.5	2022.52	2125.95	2065.3	2087.4	2014.92	2134.25	2019.28	2124.54	2073	2006.44	2025.36	2002.25	2024.45	2127.65	2067.2	2131.56	2140.41	2073.68	2119.68	2086.53	2084.16	2011.91	2132.59	2017.03	2122.85	2072.53	2000.74	2023
6	1899	2022.49	1936.64	2071.45	1939.92	2055.8	1995.56	1926.85	1927.07	1947.81	2063.61	1994.81	2055.99	2007.38	2021.47	1935.83	2071.18	1939.03	2055.34	1924.77	1919.52	1947.18	2063.03	1994.16	2022.66	1936.55	2071.59	1940.4	2055.95	1995.59	1928.62	1947.63	1924.54	1948.5	2063.67	1995.3	2058.89	2074.13	1995.91	2055.85	2007.43	2020.17	1933.11	2070.59	1937.86	2054.43	1995.05	1921.95	1945.03
	1933	2042.52	1956.98	2093.06	1960.38	2075.58	2016.21	1946.87	1947.59	1968.52	2084.69	2015.32	2074.19	2027.69	2041.79	1956.68	2093.25	1959.68	2075.39	1945.4	1939.88	1968.03	2084.17	2014.97	2042.74	1956.81	2093.35	1960.82	2075.81	2016.26	1948.92	1968.61	1944.81	1969.25	2084.78	2015.92	2080.94	2095.19	2016.15	2074.06	2027.72	2039.38	1953	2091.8	1958	2073.89	2015.63	1941.13	1965.72
	2031	2099.52	2012.78	2152.26	2016.05	2132.39	2073.18	2003.18	2004.12	2024.33	2140.66	2071.6	2129.63	2085.7	2098.83	2012.54	2152.57	2015.22	2132.24	2001.77	1996.14	2023.79	2140.19	2071.28	2099.67	2012.52	2152.52	2016.47	2132.56	2073.21	2005.41	2024.75	2001.38	2025.08	2140.63	2072.18	2145.46	2156.87	2073.33	2129.57	2085.74	2096.38	2008.72	2151.04	2013.63	2130.74	2072.62	1997.29	2021.81
7	1866	1975.69	1916.06	2015.51	1920.95	2014.19	1968.46	1905.95	1908.03	1921.02	2013.98	1959.49	2010.68	1981.93	1972.93	1913.61	2014.1	1919.76	2012.98	1901.22	1896.35	1919.45	2012.17	1957.84	1975.85	1916	2015.73	1921.3	2014.36	1968.48	1907.2	1921.7	1902.85	1921.55	2014.03	1959.9	2007.73	2020.05	1967.33	2010.53	1982.04	1973.2	1913.16	2014.38	1919.23	2012.81	1967.93	1902.1	1919.47
	1911	2003.94	1939.33	2046.13	1944.01	2041.14	1993.74	1929.42	1931.55	1946.17	2042.8	1986.05	2037.5	2005.97	2001.6	1937.58	2044.99	1942.98	2040.09	1926.02	1921.01	1945.04	2041.25	1984.78	2004.16	1939.28	2046.39	1944.38	2041.36	1993.78	1930.73	1946.91	1926.7	1946.74	2042.89	1986.51	2037.94	2049.68	1994.22	2037.49	2006.03	2001.66	1936.91	2045.22	1942.59	2040.01	1993.43	1926.11	1945.11
	2016	2086.65	2012.93	2134.4	2017.18	2124.95	2072.09	2003.01	2005.04	2021.43	2127.75	2065.57	2121.48	2088.48	2083.99	2010.9	2133.19	2015.97	2123.79	1998.89	1994	2020.06	2125.96	2064.07	2086.82	2012.84	2134.67	2017.53	2125.14	2072.12	2004.41	2023.26	2000.26	2022.01	2127.77	2066.03	2132.62	2141.63	2072.26	2121.5	2088.56	2084.19	2010.44	2133.35	2015.71	2123.73	2071.74	1999.54	2021.34
8	1872	1976.86	1916.56	2017.02	1921.4	2015.21	1969.46	1906.55	1908.5	1921.63	2015.1	1960.29	2011.33	1982.47	1974.1	1914.16	2015.63	1920.24	2014.01	1902.11	1897.07	1920.1	2013.31	1958.74	1976.98	1916.47	2017.23	1921.73	2015.37	1969.48	1907.72	1922.4	1903.36	1922.14	2015.12	1960.68	2009.51	2021.8	1969.42	2011.06	1982.53	1974.23	1913.55	2015.83	1919.65	2013.8	1969	1902.64	1920.17
	1914	2006.14	1941.1	2048.59	1945.78	2043.49	1995.88	1931.33	1933.42	1948.08	2045.14	1988.17	2038.89	2007.54	2003.85	1939.43	2047.49	1944.73	2042.39	1928.01	1922.99	1946.98	2043.6	1986.9	2006.39	1941.05	2048.89	1946.16	2043.71	1995.93	1932.68	1948.94	1928.66	1948.65	2045.24	1988.64	2040.46	2052.15	1996.4	2038.87	2007.57	2003.94	1938.65	2047.69	1944.34	2042.38	1995.59	1927.97	1947.1
	2019	2087.49	2013.57	2135.36	2017.82	2125.85	2072.97	2003.79	2005.72	2022.21	2128.67	2066.42	2121.61	2088.58	2084.84	2011.62	2134.16	2016.61	2124.65	1999.79	1994.89	2020.88	2126.88	2064.94	2087.67	2013.47	2135.66	2018.17	2126.04	2073	2005.19	2024.11	2001.04	2022.78	2128.69	2066.88	2133.46	2142.54	2073.44	2121.59	2088.62	2085.02	2011.04	2134.3	2016.33	2124.62	2072.66	2000.25	2022.17
9	1871	1976.02	1915.74	2016.32	1920.6	2014.45	1968.6	1905.78	1907.73	1920.85	2014.4	1959.58	2010.67	1981.4	1973.26	1913.33	2014.93	1919.45	2013.23	1901.18	1896.32	1919.32	2012.58	1957.95	1976.16	1915.68	2016.55	1920.96	2014.62	1968.62	1907	1921.74	1902.65	1921.37	2014.43	1959.99	2008.89	2021.22	1968.49	2010.43	1981.47	1973.46	1912.77	2015.11	1918.85	2013.03	1968.1	1901.9	1919.5
	1890	2005.03	1940.17	2047.51	1944.88	2042.25	1994.81	1930.43	1932.48	1947.19	2043.98	1987.14	2037.71	2006.47	2002.74	1938.48	2046.45	1943.83	2041.16	1927.08	1922.08	1946.06	2042.44	1985.87	2005.29	1940.14	2047.81	1945.28	2042.49	1994.86	1931.82	1948.07	1927.82	1947.78	2044.09	1987.63	2039.64	2051.15	1995.39	2037.72	2006.49	2002.79	1937.71	2046.62	1943.45	2041.17	1994.52	1927.07	1946.23
	2016	2086.72	2013.04	2134.54	2017.32	2124.97	2072.32	2003.29	2005.2	2021.68	2127.86	2065.76	2120.82	2087.83	2084.07	2011.07	2133.38	2016.11	2123.78	1999.25	1994.39	2020.33	2126.07	2064.27	2086.92	2012.96	2134.85	2017.69	2125.18	2072.35	2004.73	2023.62	2000.6	2022.27	2127.89	2066.24	2132.87	2141.77	2072.81	2120.81	2087.87	2084.23	2010.5	2133.47	2015.82	2123.75	2071.99	1999.75	2021.67
10	1869	1973.67	1913.95	2013.96	1919.15	2012.27	1967.01	1903.92	1906.18	1918.87	2012.28	1957.53	2008.82	1979.92	1970.99	1911.89	2012.22	1917.99	2011.26	1899.07	1894.21	1917.39	2010.34	1955.77	1973.85	1913.92	2014.2	1919.52	2012.46	1967.04	1905.51	1919.7	1901.03	1919.42	2012.33	1957.95	2006.19	2018.59	1965.85	2008.74	1980.02	1971.19	1911.12	2012.84	1917.43	2010.87	1966.51	1900.37	1917.51
	1913	2000.89	1936.42	2043.13	1941.09	2038.1	1990.98	1926.54	1928.54	1943.25	2039.68	1983.04	2034.61	2003.35	1998.6	1934.63	2042.15	1940.08	2037.06	1923.16	1918.16	1942.13	2038.23	1981.82	2001.16	1936.42	2043.45	1941.5	2038.34	1991.02	1927.87	1944.12	1923.83	1943.85	2039.81	1983.53	2035.36	2047.06	1991.53	2034.62	2003.42	1998.65	1934.09	2042.26	1939.73	2037	1990.68	1923.3	1942.34
	2021	2084.28	2010.68	2132.07	2014.99	2122.5	2070.08	2000.83	2002.78	2019.16	2125.31	2063.23	2119.18	2086.61	2081.66	2008.74	2130.89	2013.81	2121.39	1996.74	1991.88	2017.83	2123.56	2061.75	2084.49	2010.63	2132.38	2015.37	2122.71	2070.11	2002.31	2021.07	1998.13	2019.76	2125.36	2063.71	2130.71	2139.63	2070.32	2119.21	2086.69	2081.82	2008.28	2131.03	2013.56	2121.28	2069.76	1997.46	2019.17
11	1866	1974.84	1914.52	2015.33	1919.57	2013.59	1967.67	1904.77	1906.53	1919.55	2013.38	1958.37	2010.09	1981	1972.25	1912.37	2013.98	1918.44	2012.21	1900.1	1895.25	1918.25	2011.63	1956.83	1974.98	1914.65	2015.55	1919.91	2013.77	1967.69	1905.94	1920.63	1901.56	1920.23	2013.53	1958.78	2008.15	2020.27	1967.59	2009.82	1981.07	1972.27	1911.79	2014.16	1917.83	2012.15	1967.24	1900.93	1918.44
	1911	2003.02	1938.18	2045.59	1942.89	2040.49	1992.74	1928.41	1930.39	1945.14	2042.07	1985.19	2036.09	2004.66	2000.7	1936.47	2044.48	1941.86	2039.44	1925.09	1920.06	1944	2040.52	1983.92	2003.32	1938.13	2045.92	1943.31	2040.75	1992.79	1929.83	1946.05	1925.8	1945.71	2042.19	1985.7	2037.78	2049.44	1993.32	2036.12	2004.71	2000.88	1935.75	2044.78	1941.51	2039.45	1992.44	1925.16	1944.24
	2023	2085.01	2011.29	2132.99	2015.6	2123.44	2070.59	2001.57	2003.37	2019.9	2126.22	2064.04	2119.42	2086.48	2082.38	2009.38	2131.81	2014.42	2122.24	1997.57	1992.71	2018.59	2124.43	2062.57	2085.23	2011.23	2133.31	2015.98	2123.66	2070.62	2003.03	2021.85	1998.88	2020.5	2126.28	2064.53	2131.46	2140.44	2071.1	2119.42	2086.55	2082.58	2008.82	2131.97	2014.15	2122.25	2070.27	1998.12	2019.93
12	1874	1973.29	1913.27	2012.97	1918.22	2011.46	1966.6	1903.28	1905.47	1918.75	2011.15	1956.73	2008.3	1979.24	1970.33	1911.02	2011.56	1917.14	2010.38	1898.46	1893.66	1917.14	2009.57	1955.34	1973.52	1913.21	2013.29	1918.5	2011.71	1966.63	1905.09	1919.48	1900.63	1919.33	2011.23	1957.2	2005.76	2017.64	1965.47	2008.12	1979.17	1970.67	1910.54	2012.08	1916.44	2010.6	1965.74	1899.31	1917.26
	1874	2000.35	1936.03	2042.44	1940.8	2037.36	1990.57	1926.13	1928.25	1942.79	2038.9	1982.47	2033.98	2003.05	1997.9	1934.29	2041.34	1939.73	2036.29	1922.73	1917.77	1941.69	2037.37	1981.24	2000.66	1936.11	2042.77	1941.23	2037.64	1990.63	1927.6	1943.77	1923.57	1943.42	2039.04	1983	2035	2046.31	1991.14	2033.98	2003.09	1998.14	1933.74	2041.77	1939.41	2036.44	1990.33	1922.98	1941.96
	2024	2083.94	2010.28	2131.34	2014.53	2121.78	2069.66	2000.34	2002.38	2018.79	2124.53	2062.64	2118.72	2086.19	2081	2008.24	2130.18	2013.31	2120.65	1996.23	1991.42	2017.44	2122.8	2061.24	2084.18	2010.27	2131.69	2014.91	2122.04	2069.71	2002	2020.74	1997.84	2019.43	2124.59	2063.17	2130.37	2138.87	2069.91	2118.73	2086.2	2081.43	2007.91	2130.64	2013.08	2120.94	2069.3	1996.95	2018.82
13	1866	1974.31	1914.17	2014.75	1919	2012.93	1967	1904.14	1905.67	1919.28	2012.89	1957.99	2009.56	1980.08	1971.5	1911.61	2013.23	1917.86	2011.55	1899.7	1894.85	1917.67	2011.01	1956.51	1974.49	1914.12	2015	1919.37	2013.11	1967.03	1905.2	1920.31	1900.9	1919.63	2012.94	1958.45	2007.54	2019.87	1967.29	2009.39	1980.17	1971.55	1911.01	2013.53	1917.05	2011.66	1966.5	1900.19	1917.85
	1866	2002.6	1937.85	2045.11	1942.62	2039.92	1992.39	1928.11	1930.05	1944.77	2041.61	1984.83	2035.58	2004.15	2000.07	1936.1	2043.74	1941.58	2038.98	1924.66	1919.7	1943.61	2039.89	1983.55	2002.93	1937.9	2045.47	1943.07	2040.2	1992.47	1929.57	1945.75	1925.55	1945.36	2041.78	1985.36	2037.28	2049.11	1993.11	2035.62	2004.23	2000.38	1935.29	2044.35	1941.06	2038.98	1992.11	1924.66	1943.89
	2015	2084.61	2010.98	2132.55	2015.28	2122.93	2070.18	2001.24	2002.94	2019.6	2125.8	2063.7	2119.07	2085.95	2081.78	2008.93	2131.14	2014.08	2121.78	1997.18	1992.37	2018.18	2123.85	2062.24	2084.87	2010.95	2132.9	2015.69	2123.17	2070.23	2002.67	2021.56	1998.55	2020.12	2125.88	2064.22	2131	2140.1	2070.88	2119.1	2086.04	2082.08	2008.31	2131.56	2013.64	2121.89	2069.86	1997.59	2019.54
14	1864	1977.37	1917.6	2017.53	1922.81	2015.95	1970.34	1907.67	1909.58	1922.74	2015.85	1961.09	2012.65	1983.08	1974.59	1915.25	2016.05	1921.63	2014.74	1902.86	1897.87	1921.23	2013.93	1959.46	1977.46	1917.51	2017.73	1923.07	2016.09	1970.35	1908.73	1923.45	1904.31	1923.22	2015.82	1961.5	2010.08	2022.22	1969.23	2012.5	1983.2	1974.96	1915.16	2016.44	1921.09	2014.61	1969.81	1904.01	1921.25
	1913	2004.83	1940.34	2047.1	1944.95	2042.05	1994.9	1930.34	1932.45	1947.21	2043.59	1987.04	2038.12	2007.1	2002.41	1938.55	2045.92	1943.92	2040.93	1926.86	1921.79	1946.05	2042.03	1985.76	2005.08	1940.29	2047.39	1945.32	2042.27	1994.95	1931.62	1947.95	1927.53	1947.77	2043.69	1987.49	2039.67	2050.77	1995.34	2038.06	2007.18	2002.72	1937.96	2046.28	1943.58	2041.02	1994.59	1927.09	1946.21
	2023	2087.03	2013.24	2134.92	2017.51	2125.29	2072.61	2003.28	2005.25	2021.77	2128.06	2065.88	2121.7	2088.88	2084.32	2011.22	2133.67	2016.31	2124.09	1999.12	1994.19	2020.4	2126.25	2064.4	2087.18	2013.13	2135.2	2017.84	2125.46	2072.64	2004.61	2023.55	2000.43	2022.33	2128.06	2066.33	2133.71	2142.26	2072.75	2121.68	2088.97	2084.65	2010.89	2133.93	2016.09	2124.13	2072.28	1999.89	2021.7
15	1874	1978.45	1918.3	2018.87	1923.08	2016.9	1971.3	1908.17	1909.98	1923.43	2016.93	1962.19	2012.9	1983.72	1975.68	1916.03	2017.34	1921.99	2015.64	1903.56	1898.75	1921.94	2014.99	1960.42	1978.82	1918.2	2019.12	1923.32	2017.1	1971.25	1909.26	1924.14	1904.72	1923.78	2016.86	1962.58	2011.82	2023.9	1971.24	2012.68	1983.92	1976.25	1915.67	2017.79	1921.39	2015.77	1970.71	1904.5	1921.92
	1874	2007	1941.97	2049.65	1946.62	2044.43	1996.67	1932.11	1934.14	1949	2046.19	1989.18	2040.02	2008.12	2004.74	1940.32	2048.53	1945.64	2043.28	1928.75	1923.69	1947.95	2044.6	1987.72	2007.37	1941.91	2049.96	1946.95	2044.59	1996.71	1933.47	1949.78	1929.31	1949.54	2046.19	1989.57	2041.89	2053.4	1997.12	2040.03	2008.2	2004.81	1939.55	2048.79	1945.27	2043.22	1996.32	1928.76	1948.04
	2021	2087.65	2013.87	2135.75	2018.05	2126	2073.21	2003.96	2005.83	2022.51	2128.92	2066.74	2121.76	2088.56	2085.03	2011.97	2134.51	2016.91	2124.74	1999.94	1995.07	2021.2	2127.06	2065.09	2088.01	2013.72	2136.07	2018.35	2126.14	2073.17	2005.35	2024.28	2001.11	2023.03	2128.83	2067.15	2134.31	2143.12	2073.63	2121.78	2088.69	2085.35	2011.37	2134.74	2016.63	2124.8	2072.83	2000.44	2022.42
16	1889	1976.23	1917.68	2013.75	1922.69	2013.95	1969.75	1908.45	1909.84	1922.38	2013.36	1960.01	2010.71	1982.16	1974.25	1916.14	2012.87	1921.76	2013.08	1905.29	1900.26	1921.36	2012.07	1958.92	1976.37	1917.61	2013.96	1923.03	2014.1	1969.77	1909.7	1923.43	1905.4	1922.9	2013.36	1960.41	2005.47	2017.7	1970.4	2010.56	1982.2	1973.82	1914.96	2012.79	1921.05	2012.68	1969.34	1904.71	1921.43
	1889	1994.77	1931.76	2036.06	1936.45	2032.31	1985.29	1922	1923.09	1937.7	2033	1977.12	2028.98	1996.55	1992.82	1930.45	2035.17	1935.64	2031.51	1919.09	1913.94	1936.82	2031.78	1976.17	1995.16	1931.85	2036.46	1936.89	2032.6	1985.35	1923.49	1938.77	1919.17	1938.37	2033.21	1977.69	2028.93	2040.16	1985.96	2028.79	1996.63	1992.2	1929.07	2034.91	1934.81	2030.95	1984.82	1918.28	1936.68
	2012	2078.89	2005.73	2126.6	2010.15	2117.35	2064.48	1996.62	1998.05	2013.53	2119.46	2057.43	2114.09	2080.23	2076.69	2004.29	2125.69	2009.15	2116.44	1993.33	1988.41	2012.46	2117.99	2056.28	2079.04	2005.62	2126.9	2010.46	2117.52	2064.5	1997.93	2015.65	1993.71	2014.08	2119.45	2057.87	2126.53	2134.88	2065.3	2114.01	2080.3	2076.27	2003.14	2125.44	2008.56	2116.02	2064.07	1992.88	2013.7
17	1898	1980.77	1921.1	2019.02	1925.93	2018.34	1973.41	1911.6	1912.99	1926.11	2018.1	1964.21	2015.3	1985.38	1978.77	1919.54	2018.15	1925.01	2017.48	1908.45	1903.35	1925.09	2016.82	1963.11	1980.93	1921.04	2019.25	1926.28	2018.51	1973.43	1912.85	1927.12	1908.52	1926.62	2018.13	1964.62	2011.02	2023.01	1974.01	2015.13	1985.42	1978.18	1918.27	2017.95	1924.23	2016.98	1972.96	1907.78	1925.03
	1898	1997.56	1933.14	2039.89	1937.67	2035.08	1986.89	1923.16	1924.29	1939.52	2036.27	1979.56	2031.49	1997.5	1995.58	1931.87	2038.96	1936.88	2034.27	1920.32	1915.07	1938.68	2035.03	1978.58	1997.99	1933.21	2040.33	1938.12	2035.4	1986.94	1924.67	1940.52	1920.32	1940.17	2036.51	1980.16	2032.74	2043.8	1987.61	2031.33	1997.56	1994.87	1930.42	2038.65	1936.04	2033.69	1986.47	1919.43	1938.39
	2015	2079.01	2004.95	2127.47	2009.32	2117.48	2063.71	1995.71	1997.14	2012.98	2119.81	2057.27	2113.83	2079.11	2076.78	2003.51	2126.56	2008.31	2116.55	1992.43	1987.47	2011.94	2118.33	2056.1	2079.15	2004.81	2127.78	2009.62	2117.64	2063.73	1997.01	2015.01	1992.75	2013.49	2119.8	2057.71	2127.81	2135.96	2064.53	2113.78	2079.17	2076.32	2002.34	2126.29	2007.73	2116.14	2063.34	1991.94	2013.06
18	1928	2033.3	1965.39	2077.09	1969.14	2070.4	2019.07	1955.37	1956.88	1973.17	2073.37	2014.67	2065.08	2029.15	2030.96	1964.04	2076.14	1968.16	2069.4	1952.21	1946.54	1972.2	2071.97	2013.49	2033.79	1965.38	2077.57	1969.59	2070.74	2019.1	1957.05	1973.85	1952.58	1973.93	2073.63	2015.34	2066.31	2078.45	2019.4	2064.96	2029.16	2029.24	1961.65	2075.14	1966.86	2068.22	2018.46	1950.35	1970.97
	1948	2047.76	1980.59	2090.65	1984.06	2084.68	2033.37	1970.08	1971.79	1988.21	2087.53	2029.33	2078.39	2041.84	2045.39	1978.81	2089.53	1983.03	2083.65	1966.88	1961.6	1987.03	2086.04	2028.02	2048	1980.48	2090.98	1984.48	2084.9	2033.39	1971.53	1988.6	1966.95	1988.81	2087.61	2029.81	2078.37	2090.43	2033.51	2078.08	2041.83	2044.09	1976.93	2088.87	1981.86	2082.71	2032.75	1964.96	1986
	2040	2115.4	2039.49	2163.76	2043.17	2152.6	2097.29	2029.77	2031.54	2048.89	2156.37	2093.41	2146.98	2110.03	2113.19	2037.97	2162.82	2042.17	2151.7	2026.55	2021.44	2047.8	2154.95	2092.22	2115.52	2039.34	2164.05	2043.46	2152.76	2097.31	2031.04	2050.27	2026.7	2049.38	2156.35	2093.81	2159.17	2168.7	2097.79	2146.83	2110.06	2112.37	2036.65	2162.36	2041.41	2151.07	2096.9	2025.52	2048.26
19	1913	2004.11	1916.85	2054.74	1920.94	2038.86	1974.7	1907.51	1906.08	1925.28	2044.3	1973.58	2036.53	1989.39	2003.77	1915.85	2054.11	1920.33	2038.49	1903.94	1898.65	1924.63	2043.84	1972.75	2004.22	1917.01	2054.7	1921.33	2038.93	1974.75	1908.66	1923.65	1904.15	1925.73	2044.4	1973.8	2041.28	2058.56	1974.61	2036.38	1989.37	2003.96	1914.71	2054.94	1919.75	2038.64	1974.38	1904.87	1922.21
	1933	2037.43	1947.07	2089.99	1950.74	2070.82	2007.69	1937.87	1937.84	1958.48	2079.51	2007.35	2069.3	2021.91	2036.55	1947.26	2090.44	1950.09	2070.77	1934.86	1929.29	1958.37	2079.47	2007.32	2037.61	1946.91	2090.14	1951.14	2070.94	2007.72	1939.83	1958.43	1935.71	1959.17	2079.49	2007.84	2079.65	2093.04	2008.25	2069.42	2021.99	2035.51	1943.75	2089.48	1948.75	2069.71	2007.26	1932.92	1955.87
	2026	2102.74	2016.98	2154.97	2020.6	2136.33	2076.4	2007.62	2008.1	2027.04	2143.72	2074.51	2132.12	2089.73	2101.48	2016.8	2155.16	2019.76	2136.06	2004.63	1998.7	2026.58	2143.23	2074.11	2102.99	2016.88	2155.21	2021.06	2136.52	2076.44	2009.94	2027.1	2005.7	2027.82	2143.74	2075.1	2147.67	2159.1	2076.71	2132.22	2089.79	2100.11	2013.53	2154.04	2018.56	2134.91	2075.92	2002.44	2024.44
20	1911	2048.27	1957.11	2099.51	1960.94	2081.95	2017.29	1948.11	1947.69	1968.93	2090.2	2018.12	2082.14	2033.9	2048.12	1957.42	2099.68	1960.6	2081.95	1946.97	1941.17	1968.95	2090.18	2018.11	2048.24	1957.02	2099.51	1961.18	2081.97	2017.31	1949.4	1968.61	1945.11	1969.34	2090.11	2018.39	2086.97	2102.06	2017.72	2082.13	2033.89	2047.14	1954.73	2099.36	1959.41	2081.27	2016.94	1944.41	1966.81
	1939	2059.37	1970.61	2110.77	1973.53	2093.32	2029.05	1959.67	1958.87	1980.87	2100.86	2029.44	2093.3	2043.55	2058.83	1970.32	2110.81	1972.91	2093.12	1957.92	1952.11	1980.55	2100.62	2029.13	2059.46	1970.51	2110.87	1973.93	2093.43	2029.06	1961.29	1980.83	1956.64	1981.5	2100.89	2029.86	2100.26	2114.05	2029.36	2093.04	2043.47	2056.84	1966.36	2109.72	1970.99	2091.73	2028.26	1954.05	1977.75
	2032	2124.59	2036.08	2176.54	2039.27	2158.15	2095.85	2025.92	2025.77	2046.79	2165.85	2095.42	2155.96	2110.95	2123.79	2035.96	2176.53	2038.63	2157.89	2024.17	2018.16	2046.44	2165.37	2095.06	2124.69	2035.98	2176.72	2039.64	2158.29	2095.87	2027.76	2047.1	2023.28	2047.41	2165.83	2095.88	2168.74	2180.96	2096.22	2155.83	2110.92	2122	2032.53	2175.51	2037.1	2156.68	2095.24	2020.85	2044.4
21	1881	1979.58	1918.92	2017.89	1922.71	2016.53	1971.2	1908.49	1909.18	1923.72	2016.7	1962.61	2014.07	1983.16	1977.19	1917.3	2016.56	1921.87	2015.47	1904.81	1899.37	1922.78	2015.22	1961.37	1979.95	1918.93	2018.25	1923.2	2016.83	1971.24	1909.87	1924.67	1905.27	1924.4	2016.91	1963.15	2006.91	2020.26	1971.61	2013.65	1983.23	1976.13	1914.91	2016.11	1920.44	2014.57	1970.45	1903.78	1921.68
	1920	2012.37	1947.75	2053.88	1951.65	2049.25	2001.78	1937.82	1940.85	1955.03	2051.88	1995.25	2045.45	2009.29	2009.25	1945.7	2052.21	1950.39	2047.77	1934.52	1929.42	1953.72	2049.8	1993.71	2013.15	1947.89	2054.6	1952.38	2049.86	2001.9	1939.92	1956.13	1935.82	1956.04	2052.41	1996.17	2041.4	2053.71	2002.15	2045.17	2009.35	2007.93	1943.86	2051.25	1949.43	2046.98	2001.17	1932.84	1953.22
	2019	2084.77	2011.49	2132.73	2015.26	2122.12	2069.63	2001.85	2004.41	2020.16	2125.48	2063.79	2117.19	2082.13	2082.05	2009.63	2131.53	2014.04	2120.89	1998.32	1993.35	2018.91	2123.67	2062.35	2085.23	2011.52	2133.19	2015.82	2122.5	2069.7	2003.7	2021.94	1999.6	2020.98	2125.72	2064.5	2129.91	2138.77	2070.17	2117.14	2082.21	2081.35	2008.22	2131.06	2013.38	2120.42	2069.14	1997.56	2019.5
22	1879	1964.21	1904.95	2002.78	1909.86	2002.27	1957.89	1895.33	1897.35	1911.25	2002.93	1949.3	2000.89	1971.2	1961.91	1902.51	2001.44	1908.7	2001.19	1891.72	1887.05	1909.67	2001.1	1947.88	1964.65	1904.98	2002.89	1910.34	2002.53	1957.92	1897.26	1911.81	1893.07	1911.78	2003.1	1949.74	2006.8	2019.22	1958.54	2009.84	1971.63	1963.82	1904.41	2013.15	1909.59	2011.72	1958.31	1893.28	1911.07
	1919	1998.69	1935.3	2040.99	1938.74	2035.41	1989.07	1925.06	1925.91	1941.47	2037.29	1981.05	2030.24	2001.16	1996.65	1933.73	2039.79	1937.89	2034.61	1921.69	1915.86	1940.64	2036.1	1979.99	1999.29	1935.71	2041.43	1939.45	2035.8	1989.12	1926.8	1942.83	1922.34	1942.59	2037.76	1981.94	2032.27	2044.42	1989.75	2033.39	2001.19	1995.52	1930.77	2039.65	1936.29	2034.92	1987.98	1920.53	1939.15
	2013	2077.25	2002.03	2126.07	2005.7	2114.99	2061.64	1992.5	1993.27	2010.8	2118.11	2055.53	2111.68	2078.26	2075.03	2000.54	2124.87	2004.83	2114.09	1989.01	1983.59	2009.89	2116.66	2054.39	2077.59	2002.18	2126.35	2006.17	2115.2	2061.63	1993.97	2012.71	1989.68	2011.58	2118.29	2056.13	2126.98	2135.94	2062.55	2114.54	2078.44	2075.33	1999.29	2126.94	2004.24	2116.53	2061.17	1989.63	2010.43
23	1884	1971.31	1912.91	2005.3	1916.84	2008.37	1964.82	1904.16	1907.02	1919.23	2010.03	1957.02	2004.17	1976.55	1969.71	1912.09	2005.58	1916.12	2007.95	1901.79	1896.1	1918.39	2008.59	1956.24	1971.88	1913.15	2005.93	1917.49	2008.89	1964.91	1906.37	1920.66	1901.92	1920.19	2010.25	1957.88	1990.56	2005.1	1965	2002.11	1976.45	1964.75	1906.87	2002.49	1913.31	2005.41	1964.24	1897.1	1916.77
	1931	2021.66	1956.87	2062.48	1960.64	2058.65	2009.99	1945.59	1949.42	1962.85	2060.21	2003.52	2056.74	2017.04	2018.8	1953.76	2060.77	1959.04	2057.21	1941.54	1936.6	1961.5	2058.57	2001.96	2022.9	1958.29	2063.35	1961.48	2059.41	2010.14	1947.64	1963.55	1943.39	1963.98	2061.08	2004.57	2049.48	2061.81	2010.26	2056.4	2017	2019.82	1957.04	2061.13	1960.51	2057.45	2009.4	1943.22	1961.38
	2016	2087.97	2016.35	2134.08	2020.12	2125.06	2073.08	2006.06	2009.75	2024.4	2128.06	2067.48	2121.06	2084.24	2085.08	2013.59	2132.65	2018.54	2123.69	2002.05	1997.32	2022.94	2126.2	2065.87	2088.7	2017.28	2134.58	2020.76	2125.53	2073.18	2008	2025.77	2003.84	2025.32	2128.47	2068.29	2129.69	2138.74	2073.48	2120.94	2084.22	2085.95	2016	2133.1	2019.64	2123.97	2072.63	2003.33	2023.76
24	1890	1983.73	1924.26	2020.04	1928.28	2021.64	1976.47	1913.48	1915.21	1929.35	2022.01	1968.13	2016.43	1986.78	1981.72	1922.72	2020.07	1927.37	2020.84	1910.52	1905.03	1928.15	2020.63	1967.08	1984.23	1924.43	2020.64	1928.88	2022.08	1976.56	1915.3	1930.83	1910.73	1930.19	2022.26	1968.91	2009.46	2021.72	1976.72	2016.4	1986.79	1979.55	1920.41	2017.81	1925.94	2019.5	1975.76	1908.58	1927.83
	1920	2013.91	1946	2057.64	1950.3	2050.79	1999.89	1935.78	1935.83	1952.34	2051.57	1994	2049.72	2006.72	2011.41	1944.29	2055.2	1949.75	2049.41	1932.03	1926.81	1951.74	2050.3	1992.72	2015.34	1946.79	2058.44	1951.08	2051.53	2000.04	1937.22	1952.7	1932.8	1953.25	2052.64	1994.86	2044.7	2058.14	2000.35	2049.21	2006.75	2012.72	1944.4	2056.25	1949.54	2049.78	1999.61	1934.89	1951.16
	2040	2084.57	2010.2	2132.91	2014.18	2121.98	2067.86	2000.24	2001.57	2018.38	2124.54	2062.66	2117.67	2079.64	2081.97	2008.39	2131.32	2013.27	2120.71	1996.5	1991.51	2017.38	2122.95	2061.28	2085.29	2010.56	2133.36	2014.75	2122.4	2067.94	2001.7	2019.75	1997.4	2019.13	2124.97	2063.33	2129.55	2138.84	2068.36	2117.48	2079.68	2082.58	2008.24	2131.61	2013.11	2120.77	2067.55	1998.26	2018.04
25	1885	1989.25	1930.1	2024.64	1933.98	2027.21	1982.55	1919.05	1921.05	1935.3	2027.86	1973.96	2019.53	1992.74	1987.19	1928.63	2024.99	1932.99	2026.44	1916.26	1910.7	1934.28	2026.41	1972.96	1989.48	1930.14	2025.21	1934.54	2027.53	1982.62	1920.9	1936.88	1916.32	1936.15	2028.01	1974.74	2013.66	2026.47	1982.77	2019.11	1992.74	1983.9	1925.89	2022.38	1931.54	2024.7	1981.92	1912.88	1933.78
	1915	2022.01	1954.34	2064.54	1958.5	2058.94	2008.4	1943.85	1943.88	1960.99	2059.74	2002.57	2057.22	2015.3	2019.22	1952.24	2062.12	1957.88	2057.37	1939.89	1934.73	1960.17	2058.27	2000.99	2023.54	1955.24	2065.29	1959.29	2059.67	2008.55	1945.14	1961.2	1940.68	1961.89	2060.92	2003.42	2051.76	2064.21	2008.83	2057.3	2015.31	2020.58	1952.93	2062.96	1957.86	2057.96	2008.11	1943.2	1959.72
	2020	2089.93	2016.41	2137.14	2020.29	2127.34	2073.92	2006.18	2007.45	2024.69	2129.85	2068.62	2122.23	2085.33	2087.12	2014.35	2135.53	2019.35	2125.92	2002.31	1997.35	2023.61	2128.13	2067.04	2090.7	2016.85	2137.55	2020.88	2127.75	2074.02	2007.55	2025.95	2003.19	2025.45	2130.37	2069.29	2133.66	2142.55	2074.4	2122.35	2085.36	2087.72	2014.61	2135.75	2019.35	2126.14	2073.65	2004.32	2024.32
26	1909	2000.56	1919.35	2048.18	1922.9	2033.98	1976.51	1909.61	1908.68	1928.16	2040.04	1973.39	2035.97	1990.9	2000.36	1919.67	2048.19	1922.56	2033.98	1908.63	1902.44	1928.02	2040.23	1973.43	2000.8	1919.43	2048.27	1923.43	2034.16	1976.55	1911.43	1928.12	1906.89	1928.82	2040.2	1973.86	2036	2051.59	1976.86	2035.73	1990.96	1998.37	1915.41	2047.29	1920.64	2032.64	1975.9	1905.18	1925.19
	1945	2041.26	1954.39	2091.84	1958.06	2074.37	2013.09	1945.07	1946.48	1966.14	2083.92	2013.39	2069.7	2026.75	2040.53	1953.81	2092.13	1957.09	2074.14	1943.49	1938.03	1965.45	2083.41	2012.97	2041.5	1954.33	2092.08	1958.59	2074.65	2013.16	1947.65	1965.78	1943.8	1967	2084.04	2014.08	2079.23	2093.47	2013.1	2069.77	2026.72	2038.84	1951.23	2091.18	1956.1	2073.14	2012.73	1939.94	1963.46
	2026	2097.33	2010.62	2149.83	2014.23	2130.21	2069.96	2001.62	2002.63	2021.46	2138.21	2068.94	2125.49	2084.36	2096.84	2010.41	2150.19	2013.44	2130.13	2000.34	1994.56	2020.92	2137.88	2068.7	2097.47	2010.49	2150.03	2014.68	2130.39	2069.99	2004.01	2021.31	2000.05	2022.2	2138.23	2069.51	2142.25	2153.8	2070.18	2125.49	2084.37	2094.76	2007.41	2148.93	2012.26	2128.88	2069.54	1996.61	2018.98
27	1900	2018.74	1936.4	2067.01	1940	2051.86	1993.43	1926.49	1925.93	1946.04	2059.01	1991.65	2051.94	2005.7	2018.11	1936.07	2067.15	1939.15	2051.69	1924.48	1918.81	1945.83	2058.74	1991.37	2018.99	1936.43	2067.21	1940.47	2052.07	1993.46	1928.3	1945.74	1923.65	1946.72	2059.1	1992.2	2054.4	2069.22	1993.67	2051.72	2005.39	2015.93	1932.67	2065.94	1937.78	2050.32	1992.83	1920.78	1943.09
	1924	2029.54	1944.71	2078.71	1948.74	2062.7	2002.15	1936	1936.89	1955.74	2070.76	2002.02	2058.63	2013.79	2029.14	1944.42	2079.09	1947.9	2062.62	1934.55	1929.25	1955.26	2070.49	2001.68	2029.68	1944.66	2078.85	1949.15	2062.85	2002.21	1938.16	1954.98	1934.27	1956.41	2070.86	2002.5	2064.71	2079.73	2002.23	2058.69	2013.79	2027.7	1942.08	2078.28	1947	2061.81	2001.83	1931.21	1953.11
	2020	2092.57	2006.13	2145.02	2009.95	2125.6	2064.96	1997.49	1997.75	2016.27	2132.62	2063.74	2122.02	2078.62	2092.19	2006.27	2145.43	2009.22	2125.62	1996.03	1990.19	2016.14	2132.46	2063.64	2092.7	2006.04	2145.21	2010.35	2125.73	2065	1999.53	2016.03	1995.37	2016.92	2132.65	2064.21	2137.58	2149.29	2065.3	2121.98	2078.48	2090.11	2002.97	2144.13	2007.98	2124.31	2064.49	1992.38	2013.76
28	1919	2011.58	1932.09	2059.33	1935.6	2046.21	1988.65	1921.55	1921.32	1941.11	2052.52	1985.99	2046.96	2001.76	2011.04	1931.31	2059.22	1934.84	2045.84	1919.83	1913.89	1940.55	2052.19	1985.42	2011.78	1932.03	2059.52	1936.1	2046.45	1988.68	1923.39	1941.53	1918.95	1941.85	2052.61	1986.53	2047.58	2062.47	1988.79	2046.67	2001.79	2008.62	1927.7	2057.89	1933.08	2044.46	1987.96	1915.88	1938.35
	1933	2032.88	1946.3	2083.13	1950.16	2066.16	2005.66	1936.7	1937.52	1957.72	2074.65	2004.72	2064.19	2019.3	2032.13	1945.9	2083.34	1949.2	2065.84	1934.96	1929.44	1957.16	2074.17	2004.23	2033.19	1946.31	2083.4	1950.7	2066.4	2005.73	1938.96	1957.83	1934.99	1958.59	2074.8	2005.38	2070.79	2085.24	2005.87	2064.31	2019.29	2030.71	1943.11	2082.49	1948.28	2065.06	2005.27	1932	1955.31
	2026	2093.61	2008.77	2145.47	2012.32	2127.31	2068.61	1999.02	1999.68	2019.44	2134.81	2066.39	2125.04	2083.07	2092.76	2008.4	2145.63	2011.38	2126.99	1997.26	1991.26	2018.84	2134.24	2065.88	2093.85	2008.68	2145.77	2012.83	2127.54	2068.65	2001.4	2020.02	1997.26	2020.28	2134.88	2067.02	2138.73	2150.23	2068.86	2125.06	2083.09	2090.68	2005.01	2144.33	2010.1	2125.8	2068.1	1993.56	2017.17
29	1919	2003.22	1919.85	2051.59	1923.44	2036.49	1978.05	1910.54	1909.5	1929.92	2043.55	1975.89	2038.16	1990.79	2003.06	1920.21	2051.85	1923.09	2036.49	1909.55	1903.96	1929.93	2043.49	1975.85	2003.24	1919.68	2051.66	1923.74	2036.53	1978.05	1911.94	1930.21	1907.52	1930.43	2043.5	1976.22	2040.19	2055.1	1978.3	2037.94	1990.89	2000.7	1916.21	2050.54	1921.16	2035.04	1977.43	1905.05	1927.36
	1926	2034.08	1946.69	2084.18	1950.3	2066.42	2005.29	1937.94	1939.07	1958.74	2075.98	2005.72	2063.35	2018.09	2033.8	1946.82	2084.96	1949.44	2066.42	1937	1931.45	1958.4	2075.79	2005.65	2034.56	1946.8	2084.65	1950.97	2066.79	2005.4	1940.63	1958.75	1936.82	1959.79	2076.23	2006.58	2070.1	2085.34	2005.35	2063.22	2018.03	2031.11	1942.73	2083.18	1947.91	2064.92	2004.76	1931.97	1955.7
	2023	2093.23	2006.91	2145.08	2010.42	2125.66	2066.37	1998.19	1999.44	2017.76	2133.58	2064.84	2122.66	2079.37	2092.76	2007.1	2145.69	2009.58	2125.6	1997.09	1991.35	2017.38	2133.21	2064.7	2093.49	2006.72	2145.46	2010.86	2125.87	2066.4	2000.71	2018.14	1996.85	2018.61	2133.62	2065.51	2137.05	2149	2066.58	2122.59	2079.38	2089.92	2002.8	2143.83	2007.93	2123.97	2065.79	1991.91	2015.06
30	1939	2048.06	1958.96	2098.16	1962.11	2081.42	2017.92	1949.24	1948.72	1970.15	2089.57	2018.57	2080.68	2032.67	2047.72	1959.24	2098.21	1961.6	2081.35	1948.02	1941.95	1970.11	2089.44	2018.45	2048.18	1958.82	2098.24	1962.45	2081.55	2017.93	1950.91	1969.99	1946.44	1970.75	2089.51	2018.99	2084.79	2099.74	2018.05	2080.43	2032.64	2045.9	1955.01	2097.09	1959.76	2080.07	2017.19	1943.96	1967.1
	1954	2062.1	1974.38	2112.43	1977.14	2095.77	2032.72	1963.7	1963.43	1985.65	2104.39	2033.59	2095.66	2046.95	2061.24	1973.95	2112.28	1976.36	2095.36	1961.79	1956.02	1985.07	2103.7	2033.06	2062.15	1974.17	2112.49	1977.51	2095.81	2032.71	1965.58	1985.63	1960.93	1986.26	2104.2	2034	2099.86	2114.53	2032.69	2095.28	2046.88	2059.07	1969.66	2111.02	1974.31	2093.97	2031.86	1957.32	1982.26
	2042	2123.32	2035.13	2175.22	2038.14	2156.78	2094.63	2024.85	2024.92	2046.21	2164.96	2094.55	2154.47	2109.13	2122.35	2034.92	2175.09	2037.4	2156.39	2023	2017.03	2045.66	2164.16	2094.05	2123.38	2034.93	2175.34	2038.51	2156.85	2094.64	2026.89	2046.47	2022.39	2046.84	2164.74	2094.99	2166.72	2179.3	2094.81	2154.22	2109.11	2120.39	2031.08	2173.85	2035.69	2155.1	2093.94	2019.15	2043.43
31	1936	2047.16	1958.06	2096.94	1960.98	2079.41	2016.37	1949.12	1949.02	1969.72	2088.36	2017.68	2077.57	2031.66	2047.19	1958.7	2097.52	1960.49	2079.48	1948.43	1942.59	1969.79	2088.42	2017.78	2047.29	1957.93	2097.14	1961.44	2079.6	2016.38	1951.31	1969.58	1946.98	1970.52	2088.42	2018.27	2083.3	2097.93	2016.46	2077.45	2031.62	2044.12	1953.2	2095.82	1958.03	2077.59	2015.55	1942.38	1965.92
	1950	2057.18	1967.03	2107.71	1969.83	2089.81	2025.78	1957.15	1957.04	1978.85	2098.69	2027.38	2089.22	2040.87	2056.9	1967.3	2108.01	1969.23	2089.7	1956.02	1950.35	1978.73	2098.59	2027.26	2057.08	1966.75	2107.75	1970.07	2089.84	2025.76	1958.77	1978.72	1954.32	1979.37	2098.59	2027.72	2094.84	2109.24	2025.79	2089.04	2040.83	2054.37	1962.59	2106.67	1967.09	2088.14	2024.99	1950.78	1975.52
	2039	2120.52	2030.17	2172.61	2033.26	2152.68	2089.92	2020.96	2021.26	2041.46	2161	2090.22	2150.18	2105.37	2120.16	2030.73	2173	2032.71	2152.61	2019.96	2014.12	2041.41	2160.82	2090.17	2120.49	2029.93	2172.77	2033.53	2152.76	2089.92	2022.89	2041.53	2018.66	2042.06	2160.9	2090.65	2163.82	2176.07	2090.13	2150.09	2105.35	2117.51	2026.16	2171.43	2030.78	2151	2089.23	2015.07	2038.5
32	1902	2002.02	1916.01	2051.93	1920.15	2036.55	1973.95	1906.69	1905.38	1924.73	2041.81	1972.33	2034.66	1988.64	2001.36	1915	2050.97	1919.51	2035.85	1903.03	1897.83	1924.04	2041.04	1971.38	2002.3	1916.19	2051.92	1920.55	2036.71	1973.99	1907.89	1923.2	1903.41	1925.19	2042.06	1972.6	2040.28	2055.79	1973.86	2034.5	1988.67	2001.73	1913.89	2051.89	1919.01	2036.17	1973.62	1904.16	1921.51
	1929	2037.06	1946.15	2089.75	1949.76	2070.58	2006.58	1936.86	1936.88	1957.49	2079.32	2006.66	2068.56	2020.74	2036.28	1946.4	2090.34	1949.1	2070.65	1933.94	1928.35	1957.43	2079.4	2006.65	2037.23	1946.02	2089.91	1950.18	2070.79	2006.61	1938.87	1957.47	1934.76	1958.16	2079.27	2007.14	2078.93	2093.19	2007.12	2068.73	2020.8	2035.04	1942.84	2089.13	1947.84	2069.41	2006.1	1932.09	1954.91
	2023	2102.14	2016.22	2154.42	2019.8	2135.83	2075.58	2006.78	2007.33	2026.26	2143.15	2073.8	2131.48	2088.97	2100.89	2016.06	2154.67	2018.95	2135.6	2003.77	1997.88	2025.81	2142.71	2073.44	2102.38	2016.15	2154.67	2020.28	2136.03	2075.63	2009.13	2026.43	2004.92	2027.03	2143.15	2074.38	2147.02	2158.84	2075.89	2131.64	2089.02	2099.55	2012.78	2153.51	2017.83	2134.45	2075.06	2001.76	2023.72
33	1903	2003.56	1917.32	2053.68	1921.47	2038.13	1975.26	1907.99	1906.48	1925.93	2043.3	1973.63	2035.6	1989.99	2002.93	1916.29	2052.64	1920.85	2037.42	1904.09	1898.93	1925.23	2042.53	1972.65	2003.76	1917.47	2053.61	1921.83	2038.23	1975.3	1909.06	1924.27	1904.54	1926.35	2043.45	1973.84	2041.8	2057.5	1975.14	2035.49	1989.97	2003.61	1915.43	2053.86	1920.38	2038	1974.97	1905.63	1922.81
	1932	2039.31	1948.05	2092.13	1951.66	2072.88	2008.58	1938.78	1938.77	1959.56	2081.88	2008.9	2070.72	2023.12	2038.44	1948.28	2092.75	1951.01	2072.95	1935.73	1930.21	1959.48	2081.95	2008.94	2039.43	1947.86	2092.28	1952.05	2072.98	2008.6	1940.73	1959.49	1936.62	1960.19	2081.81	2009.37	2081.39	2095.55	2009.12	2070.89	2023.18	2037.15	1944.73	2091.46	1949.66	2071.58	2008.2	1933.89	1957
	2022	2103.46	2017.31	2155.79	2020.93	2137.13	2076.77	2007.94	2008.39	2027.47	2144.59	2075.11	2132.75	2090.39	2102.21	2017.15	2156.07	2020.11	2136.91	2004.86	1998.99	2027.04	2144.17	2074.74	2103.65	2017.19	2156.01	2021.37	2137.29	2076.8	2010.18	2027.51	2005.95	2028.19	2144.56	2075.65	2148.42	2160.19	2077.07	2132.91	2090.43	2100.9	2014	2154.91	2018.95	2135.76	2076.35	2002.94	2024.97
34	1906	2009.66	1921.49	2058.17	1925.61	2042.63	1979.21	1911.86	1910.6	1930.06	2048.34	1978.08	2039.16	1996.11	2007.54	1920.52	2057.44	1924.96	2042.23	1908.1	1903.13	1929.46	2047.98	1977.41	2007.98	1921.56	2058.05	1925.9	2042.68	1979.23	1912.88	1928.22	1908.33	1930.42	2048.38	1978.27	2046.24	2061.92	1978.96	2042.51	1995.86	2008.19	1919.88	2058.51	1924.66	2042.5	1978.97	1909.54	1926.94
	1950	2041.68	1950.89	2094.78	1954.37	2075.52	2011.32	1941.46	1941.62	1962.32	2084.42	2011.54	2072.84	2025.21	2041.38	1951.12	2095.35	1953.68	2075.55	1937.82	1933	1962.23	2084.44	2011.56	2042.29	1950.64	2094.92	1954.76	2075.62	2011.33	1943.42	1962.33	1939.29	1962.98	2084.35	2011.99	2083.62	2097.68	2011.88	2073.08	2025.4	2039.88	1947.26	2094.04	1952.19	2074.22	2010.85	1936.24	1959.6
	2026	2105.54	2018.88	2157.64	2022.5	2138.99	2078.4	2009.44	2009.86	2028.94	2146.44	2076.78	2134.29	2092.23	2104.27	2018.74	2157.88	2021.69	2138.78	2006.55	2000.76	2028.53	2146.03	2076.45	2105.56	2018.71	2157.84	2022.9	2139.14	2078.43	2011.55	2028.86	2007.29	2029.6	2146.39	2077.27	2149.91	2161.75	2078.7	2135.04	2092.32	2102.91	2015.67	2156.76	2020.58	2137.68	2077.98	2004.58	2026.44
b. statistic data for carbonyl stretching frequencies
		B3LYP(D3BJ)	BP86(D3BJ)	CAM-B3LYP(D3BJ)	PBE(D3BJ)	PBE0(D3BJ)	r2SCAN(D3BJ)	revPBE(D3BJ)	rPBE(D3BJ)	TPSS(D3BJ)	TPSS0(D3BJ)	TPSSh(D3BJ)	M06(D3zero)	M06L(D3zero)	B3LYP(D3zero)	BP86(D3zero)	CAM-B3LYP(D3zero)	PBE(D3zero)	PBE0(D3zero)	revPBE(D3zero)	rPBE(D3zero)	TPSS(D3zero)	TPSS0(D3zero)	TPSSh(D3zero)	B3LYP(D4)	BP86(D4)	CAM-B3LYP(D4)	PBE(D4)	PBE0(D4)	r2SCAN(D4)	revPBE(D4)	REVTPSS(D4)	rPBE(D4)	TPSS(D4)	TPSS0(D4)	TPSSh(D4)	wB97(D4)	wB97X(D4)	r2SCAN3C	M06	M06L	B3LYP	BP86	CAM-B3LYP	PBE	PBE0	r2SCAN	revPBE	REVTPSS
SD		18.991	22.0903	18.7742	22.3698	18.689	20.1825	21.954	22.1087	21.013	18.855	19.4421	19.1939	19.4303	19.2332	21.8563	19.0014	22.3631	18.7412	21.7497	21.8156	20.9532	19.062	19.4295	18.9705	22.1326	18.7196	22.3689	18.6814	20.186	21.8185	20.8772	21.7724	20.9902	18.8535	19.4269	16.4762	17.7792	20.0953	19.1446	19.4292	19.1476	22.1901	18.8638	22.4246	18.7134	20.1777	22.1699	20.9211
Emax		137.27	71.85	188.51	76.62	173.92	126.39	62.11	64.05	78.77	179.2	118.83	171.14	138.15	137.12	70.1	188.68	75.58	172.98	58.66	53.7	77.61	179.18	117.55	137.24	71.9	188.51	77.07	174.2	126.47	63.57	79.75	59.55	79.36	179.11	119.36	175.97	191.06	127.11	171.13	138.23	136.14	69.29	188.36	75.06	172.98	126.11	58.66	77.89
MAE		90.5986	22.193	136.792	23.9004	126.469	72.5687	19.2501	19.5458	25.9393	130.652	67.9249	123.347	85.5558	88.8538	21.7661	136.158	23.5225	125.738	18.5075	18.1905	25.3653	129.551	66.9918	90.8512	22.2317	137.072	24.1108	126.694	72.6065	19.605	26.1885	18.5519	26.3775	130.752	68.4472	128.544	140.735	72.8351	123.426	85.5902	88.0047	21.138	135.819	23.1095	125.235	72.0922	18.5445	24.5832
RMSD		92.5676	27.1708	138.074	29.8735	127.843	75.323	22.7626	23.2397	32.1074	132.005	70.6526	124.831	87.7344	90.9116	26.3012	137.478	29.2624	127.127	21.9596	21.9322	31.4141	130.946	69.7524	92.8106	27.195	138.345	30.1585	128.064	75.3603	23.1301	32.4831	22.04	32.5925	132.105	71.1507	129.596	141.854	75.5564	124.902	87.7677	90.0636	25.5786	137.123	28.7284	126.626	74.8627	22.2355	30.7339
χfunc		27.4967	8.07092	41.0142	8.87375	37.9749	22.3743	6.76149	6.90321	9.53733	39.2115	20.9869	37.0805	26.061	27.0048	7.81261	40.837	8.69222	37.7623	6.52298	6.51483	9.33137	38.8966	20.7196	27.5689	8.07811	41.0945	8.9584	38.0407	22.3853	6.87066	9.64892	6.54687	9.68141	39.2409	21.1349	38.4958	42.1368	22.4436	37.1015	26.0709	26.7529	7.59796	40.7316	8.53361	37.6134	22.2375	6.60493	9.12933
sf		0.955676	0.992118	0.934461	0.990112	0.939155	0.964237	0.997099	0.996511	0.987858	0.937248	0.96645	0.94057	0.958073	0.956491	0.99272	0.934741	0.990579	0.939485	0.998624	1.00134	0.988294	0.937743	0.966897	0.955558	0.992127	0.934335	0.989897	0.939053	0.964219	0.996249	0.987551	0.998422	0.987528	0.937204	0.9662	0.938165	0.932694	0.96411	0.940535	0.958057	0.956893	0.993686	0.934898	0.99104	0.939715	0.964465	0.999303	0.98874
[truncated: 6 more columns]

## Sheet: 5. freq-sf
5. Carbonyl stretching frequencies corrected with scale factor
a. Experimental and sf-corrected calculated carbonyl stretching frequencies
	sf	0.955676	0.992118	0.934461	0.990112	0.939155	0.964237	0.997099	0.996511	0.987858	0.937248	0.96645	0.94057	0.958073	0.956491	0.99272	0.934741	0.990579	0.939485	0.998624	1.00134	0.988294	0.937743	0.966897	0.955558	0.992127	0.934335	0.989897	0.939053	0.964219	0.996249	0.987551	0.998422	0.987528	0.937204	0.9662	0.938165	0.932694	0.96411	0.940535	0.958057	0.956893	0.993686	0.934898	0.99104	0.939715	0.964465	0.999303	0.98874
compound	exp	B3LYP(D3BJ)	BP86(D3BJ)	CAM-B3LYP(D3BJ)	PBE(D3BJ)	PBE0(D3BJ)	r2SCAN(D3BJ)	revPBE(D3BJ)	rPBE(D3BJ)	TPSS(D3BJ)	TPSS0(D3BJ)	TPSSh(D3BJ)	M06(D3zero)	M06L(D3zero)	B3LYP(D3zero)	BP86(D3zero)	CAM-B3LYP(D3zero)	PBE(D3zero)	PBE0(D3zero)	revPBE(D3zero)	rPBE(D3zero)	TPSS(D3zero)	TPSS0(D3zero)	TPSSh(D3zero)	B3LYP(D4)	BP86(D4)	CAM-B3LYP(D4)	PBE(D4)	PBE0(D4)	r2SCAN(D4)	revPBE(D4)	REVTPSS(D4)	rPBE(D4)	TPSS(D4)	TPSS0(D4)	TPSSh(D4)	wB97(D4)	wB97X(D4)	r2SCAN3C	M06	M06L	B3LYP	BP86	CAM-B3LYP	PBE	PBE0	r2SCAN	revPBE	REVTPSS
1	1906	1923.59	1914.73	1927.07	1914.75	1923.22	1916.6	1914.23	1912.67	1915.26	1924.97	1918.65	1926.17	1916.92	1924.3	1915.14	1927.33	1914.94	1923.49	1914.39	1913.97	1915.52	1925.47	1918.94	1923.37	1914.61	1926.87	1914.68	1923.08	1916.56	1913.95	1914.28	1913.59	1915.13	1924.85	1918.47	1923.99	1926.78	1915.97	1925.83	1916.88	1923.83	1914.2	1927.01	1914.4	1923.03	1916.51	1913.57	1914.03
	1929	1947.82	1934.54	1952.79	1934.54	1945.87	1937.59	1934.45	1933.5	1936.99	1949.39	1941.43	1946.69	1938.23	1948.77	1935.33	1953.46	1934.6	1946.28	1935.55	1935.43	1937.36	1950.06	1941.91	1947.69	1934.42	1952.68	1934.48	1945.77	1937.57	1934.48	1936.05	1934.59	1936.92	1949.32	1941.34	1949.97	1951.86	1937.5	1946.66	1938.22	1948.46	1934.67	1953.2	1934.56	1946.05	1937.69	1934.33	1936.28
	2021	2008.34	2000.21	2012.44	1999.84	2005.75	2001.74	2000.25	1999.52	2001.69	2008.37	2004.3	2006.17	2002.49	2008.94	2000.94	2012.99	1999.86	2006.06	2000.95	2000.5	2001.93	2008.78	2004.65	2008.21	2000.06	2012.39	1999.79	2005.68	2001.72	2000.52	2001.3	2000.59	2001.67	2008.26	2004.26	2013.87	2013.07	2001.47	2006.09	2002.47	2008.33	1999.98	2012.47	1999.66	2005.62	2001.77	1999.59	2001.21
2	1927	1928.31	1918.8	1931.02	1918.4	1926.39	1920.74	1917.95	1916.24	1920.58	1928.55	1923.42	1929.23	1920.73	1929.55	1919.61	1931.75	1918.63	1926.94	1919.06	1919.09	1921.13	1929.54	1924.02	1928.05	1918.62	1930.78	1918.24	1926.17	1920.71	1918.09	1919.62	1917.85	1920.38	1928.36	1923.17	1927.11	1929.86	1920.27	1929.08	1920.77	1929.01	1918.42	1931.42	1918.18	1926.6	1920.73	1917.38	1919.62
	1943	1951.81	1939.54	1955.95	1938.47	1949.17	1942.52	1939.56	1940.58	1943.03	1954.94	1946.96	1948.97	1942.1	1952.33	1939.68	1956.86	1938.2	1949.41	1940.75	1940.97	1942.91	1954.95	1947.08	1951.81	1939.26	1956.07	1938.67	1949.3	1942.53	1940.77	1942.54	1941.24	1943.36	1954.91	1947.22	1952.33	1953.9	1942.31	1948.82	1942.08	1949.65	1937.24	1954.81	1937.18	1947.82	1942.28	1936.4	1941.21
	2032	2006.96	1997.58	2011.37	1996.68	2003.51	1999.38	1998	1998.23	1999.98	2007.38	2002.71	2003.13	1999.41	2007.78	1998.35	2012.3	1996.6	2003.93	1999.47	1999.22	2000.13	2007.71	2003.09	2006.85	1997.27	2011.41	1996.72	2003.51	1999.36	1998.9	1999.82	1999.28	2000.14	2007.25	2002.82	2012.72	2011.7	1999.17	2003.08	1999.42	2005.66	1996.04	2010.76	1995.77	2002.68	1999.24	1995.62	1998.96
3	1910	1900.09	1909.98	1894.9	1910.11	1901.51	1907.59	1909.36	1909.79	1908.16	1898.81	1904.75	1901.5	1906.03	1899.7	1909.56	1894.56	1910.17	1901.35	1909.14	1908.97	1908.02	1898.54	1904.58	1900.09	1909.92	1894.93	1910.11	1901.52	1907.58	1909.04	1908.05	1909.02	1908.1	1898.81	1904.7	1893.13	1893.79	1907.83	1901.22	1906.06	1899.76	1909.89	1894.56	1910.13	1901.24	1907.58	1909.64	1908.07
	1930	1923.49	1932.49	1919.26	1932.17	1924.54	1930.83	1931.91	1933.59	1931.91	1923.44	1928.72	1923.96	1927.39	1922.48	1931.75	1918.85	1931.89	1924.06	1931.68	1931.73	1931.46	1922.67	1928.28	1923.5	1932.36	1919.42	1932.23	1924.64	1930.85	1931.89	1932.18	1932.05	1932.03	1923.48	1928.88	1916.57	1916.25	1930.88	1923.8	1927.4	1922.49	1931.78	1918.68	1931.85	1923.99	1930.7	1931.2	1931.78
	2029	1995.32	1998.1	1995.47	1997.47	1995.72	1998.84	1998.27	1999.71	1998.95	1995.44	1997.81	1994.71	1998.96	1994.49	1997.46	1995.21	1997.2	1995.36	1997.96	1998.38	1998.5	1994.78	1997.41	1995.23	1997.94	1995.54	1997.47	1995.73	1998.84	1998.14	1999.99	1998.46	1998.99	1995.37	1997.9	2000.88	1997.36	1999.08	1994.59	1998.98	1994.67	1997.7	1995.11	1997.31	1995.36	1998.78	1997.94	1999.8
4	1904	1894.02	1905.36	1888.47	1905.77	1895.65	1902.87	1904.68	1905.42	1903.11	1892.56	1899.02	1895.14	1902	1893.37	1904.72	1888	1905.63	1895.28	1904.18	1904.56	1902.74	1892.07	1898.6	1893.89	1905.22	1888.45	1905.67	1895.59	1902.86	1904.3	1903.11	1904.18	1902.98	1892.47	1898.91	1886.96	1887.69	1902.83	1894.94	1902.05	1893.87	1905.3	1888.25	1905.72	1895.4	1902.85	1904.81	1903.15
	1923	1919.07	1928.61	1914.84	1928.15	1920.07	1926.3	1928.4	1930.05	1927.35	1918.8	1923.9	1918.42	1923.56	1918.58	1928.05	1914.75	1928	1919.89	1928.85	1928.76	1927.01	1918.37	1923.71	1919.07	1928.37	1914.99	1928.25	1920.15	1926.29	1928.41	1927.44	1928.63	1927.49	1918.77	1924.01	1912.83	1912.72	1926.6	1918.15	1923.56	1917.24	1927.19	1913.89	1927.43	1919.12	1926.13	1926.97	1926.69
	2028	1993.91	1996.43	1994.3	1995.89	1994.63	1997.08	1996.88	1998.04	1996.74	1994.01	1995.94	1993.2	1998.13	1993.43	1996.01	1994.17	1995.73	1994.46	1996.94	1997.2	1996.43	1993.6	1995.71	1993.83	1996.19	1994.36	1995.88	1994.62	1997.06	1996.71	1997.83	1996.99	1996.74	1993.89	1995.95	2000	1996.65	1997.43	1993.04	1998.15	1992.93	1995.77	1993.76	1995.57	1994.09	1997.04	1996.29	1997.55
5	1904	1895.77	1909	1888.01	1909.68	1897.32	1905.97	1908.24	1908.88	1906.59	1893.87	1901.78	1896.83	1904.79	1895.19	1908.39	1887.61	1909.54	1897.02	1907.87	1908.21	1906.23	1893.43	1901.4	1895.61	1908.81	1887.93	1909.51	1897.21	1905.94	1907.74	1906.51	1907.54	1906.38	1893.7	1901.61	1885.2	1886.11	1905.88	1896.64	1904.77	1895.81	1909.41	1887.89	1909.84	1897.2	1905.99	1908.66	1906.78
	1922	1926.14	1936.42	1920.03	1936.39	1926.41	1933.45	1935.81	1936.87	1934.87	1924.39	1930.84	1924.86	1929.65	1925.35	1935.7	1919.54	1936.21	1926.03	1935.59	1935.77	1934.52	1923.85	1930.46	1926.16	1936.32	1920.12	1936.44	1926.47	1933.46	1935.58	1934.68	1935.65	1934.9	1924.41	1930.89	1916.42	1916.73	1933.87	1924.69	1929.65	1925.58	1936.07	1919.59	1936.29	1926.1	1933.43	1935.8	1934.52
	2025	1994.7	1999.2	1994.06	1998.91	1995.08	1998.84	1999.15	2000.14	1999.22	1994.12	1997.34	1993.74	1999	1993.96	1998.59	1993.71	1998.65	1994.73	1998.75	1999.17	1998.84	1993.59	1996.93	1994.63	1999.06	1994.11	1998.88	1995.06	1998.83	1998.91	2000.15	1999.09	1999.2	1994.04	1997.33	1999.75	1996.35	1999.25	1993.63	1999.01	1994.32	1999.21	1993.75	1998.96	1994.87	1998.88	1999.34	2000.22
6	1899	1932.84	1921.38	1935.69	1920.74	1930.71	1924.19	1921.26	1920.35	1924.16	1934.12	1927.88	1933.8	1923.22	1933.52	1921.74	1936.02	1920.76	1930.96	1922.12	1922.09	1924.39	1934.59	1928.15	1932.77	1921.3	1935.56	1920.8	1930.65	1924.19	1921.39	1923.38	1921.5	1924.2	1934.08	1927.86	1931.58	1934.53	1924.28	1933.6	1923.23	1933.09	1920.9	1935.79	1920.5	1930.58	1924.16	1920.61	1923.13
	1933	1951.99	1941.56	1955.88	1941	1949.29	1944.1	1941.22	1940.8	1944.62	1953.87	1947.71	1950.92	1942.68	1952.95	1942.43	1956.65	1941.22	1949.8	1942.72	1942.48	1944.99	1954.42	1948.27	1951.96	1941.4	1955.89	1941.01	1949.3	1944.12	1941.61	1944.1	1941.74	1944.69	1953.86	1947.78	1952.26	1954.17	1943.79	1950.73	1942.67	1951.47	1940.67	1955.62	1940.46	1948.87	1944	1939.78	1943.59
	2031	2006.46	1996.92	2011.2	1996.12	2002.64	1999.04	1997.37	1997.13	1999.75	2006.33	2002.1	2003.07	1998.25	2007.51	1997.89	2012.1	1996.24	2003.21	1999.02	1998.81	2000.1	2006.95	2002.71	2006.36	1996.68	2011.18	1996.1	2002.59	1999.03	1997.89	1999.54	1998.22	1999.82	2006.21	2002.14	2012.8	2011.7	1998.92	2002.94	1998.26	2006.01	1996.04	2011	1995.59	2002.29	1998.97	1995.9	1999.04
7	1866	1888.12	1900.96	1883.41	1901.96	1891.64	1898.06	1900.42	1901.37	1897.69	1887.6	1893.75	1891.19	1898.83	1887.09	1899.68	1882.66	1901.67	1891.16	1898.6	1898.89	1896.98	1886.9	1893.03	1888.04	1900.92	1883.37	1901.89	1891.59	1898.05	1900.05	1897.78	1899.85	1897.59	1887.56	1893.65	1883.58	1884.09	1896.72	1890.97	1898.91	1888.14	1901.08	1883.24	1902.03	1891.47	1898	1900.77	1897.86
	1911	1915.12	1924.05	1912.03	1924.79	1916.95	1922.44	1923.82	1924.81	1922.54	1914.61	1919.42	1916.41	1921.87	1914.51	1923.47	1911.54	1924.68	1916.63	1923.37	1923.58	1922.27	1914.17	1919.08	1915.09	1924.01	1912.01	1924.74	1916.95	1922.44	1923.49	1922.67	1923.66	1922.46	1914.6	1919.37	1911.92	1911.72	1922.65	1916.33	1921.89	1915.37	1924.68	1912.07	1925.19	1917.03	1922.59	1924.77	1923.21
	2016	1994.16	1997.07	1994.51	1997.23	1995.66	1997.99	1997.2	1998.05	1996.89	1994.23	1996.27	1995.4	2000.92	1993.32	1996.26	1993.98	1996.98	1995.27	1996.14	1996.67	1996.41	1993.6	1995.74	1994.08	1996.99	1994.5	1997.15	1995.62	1997.98	1996.89	1998.07	1997.1	1996.79	1994.15	1996.2	2000.75	1997.48	1997.89	1995.35	2000.96	1994.35	1997.75	1994.46	1997.65	1995.7	1998.12	1998.15	1998.58
8	1872	1889.24	1901.45	1884.83	1902.4	1892.59	1899.03	1901.02	1901.84	1898.3	1888.65	1894.52	1891.8	1899.35	1888.21	1900.22	1884.09	1902.15	1892.13	1899.49	1899.61	1897.62	1887.97	1893.9	1889.12	1901.38	1884.77	1902.31	1892.54	1899.01	1900.57	1898.47	1900.36	1898.17	1888.58	1894.41	1885.25	1885.72	1898.74	1891.47	1899.38	1889.13	1901.47	1884.59	1902.45	1892.4	1899.03	1901.31	1898.55
	1914	1917.22	1925.8	1914.33	1926.54	1919.15	1924.5	1925.73	1926.68	1924.43	1916.8	1921.47	1917.72	1923.37	1916.66	1925.31	1913.87	1926.41	1918.79	1925.36	1925.57	1924.19	1916.37	1921.13	1917.22	1925.77	1914.35	1926.5	1919.15	1924.51	1925.43	1924.68	1925.62	1924.35	1916.81	1921.42	1914.29	1914.03	1924.75	1917.63	1923.37	1917.56	1926.41	1914.38	1926.92	1919.26	1924.68	1926.63	1925.18
	2019	1994.96	1997.7	1995.41	1997.87	1996.5	1998.84	1997.98	1998.72	1997.66	1995.09	1997.09	1995.52	2001.01	1994.13	1996.97	1994.89	1997.61	1996.08	1997.04	1997.56	1997.22	1994.47	1996.58	1994.89	1997.62	1995.42	1997.78	1996.47	1998.83	1997.67	1998.91	1997.88	1997.55	1995.02	1997.02	2001.54	1998.33	1999.02	1995.43	2001.02	1995.14	1998.34	1995.35	1998.26	1996.54	1999.01	1998.86	1999.4
9	1871	1888.43	1900.64	1884.17	1901.61	1891.88	1898.2	1900.25	1901.07	1897.53	1887.99	1893.84	1891.18	1898.33	1887.41	1899.4	1883.44	1901.37	1891.4	1898.56	1898.86	1896.85	1887.28	1893.14	1888.33	1900.6	1884.13	1901.55	1891.84	1898.18	1899.85	1897.82	1899.65	1897.41	1887.93	1893.74	1884.67	1885.18	1897.84	1890.88	1898.36	1888.39	1900.69	1883.92	1901.66	1891.68	1898.16	1900.57	1897.89
	1890	1916.16	1924.88	1913.32	1925.65	1917.99	1923.47	1924.83	1925.74	1923.55	1915.72	1920.47	1916.61	1922.34	1915.6	1924.37	1912.9	1925.52	1917.64	1924.43	1924.65	1923.28	1915.28	1920.13	1916.17	1924.87	1913.34	1925.63	1918.01	1923.48	1924.57	1923.82	1924.78	1923.49	1915.73	1920.45	1913.52	1913.09	1923.77	1916.55	1922.33	1916.46	1925.48	1913.38	1926.04	1918.12	1923.64	1925.73	1924.32
	2016	1994.23	1997.17	1994.64	1997.37	1995.68	1998.21	1997.48	1998.2	1997.13	1994.33	1996.45	1994.78	2000.29	1993.39	1996.43	1994.16	1997.12	1995.26	1996.5	1997.06	1996.68	1993.71	1995.94	1994.17	1997.11	1994.67	1997.3	1995.66	1998.2	1997.21	1998.43	1997.44	1997.05	1994.27	1996.4	2000.98	1997.62	1998.42	1994.7	2000.3	1994.39	1997.81	1994.58	1997.76	1995.72	1998.36	1998.36	1998.91
10	1869	1886.19	1898.87	1881.97	1900.17	1889.83	1896.66	1898.4	1899.53	1895.57	1886.01	1891.86	1889.44	1896.91	1885.23	1897.97	1880.9	1899.92	1889.55	1896.46	1896.75	1894.95	1885.18	1891.03	1886.13	1898.85	1881.94	1900.13	1889.81	1896.66	1898.36	1895.8	1898.03	1895.48	1885.96	1891.77	1882.14	1882.73	1895.29	1889.29	1896.97	1886.22	1899.05	1881.8	1900.25	1889.65	1896.63	1899.04	1895.92
	1913	1912.2	1921.16	1909.22	1921.9	1914.09	1919.78	1920.95	1921.81	1919.65	1911.69	1916.51	1913.69	1919.36	1911.64	1920.55	1908.88	1921.8	1913.79	1920.51	1920.73	1919.4	1911.34	1916.22	1912.22	1921.18	1909.27	1921.88	1914.11	1919.78	1920.64	1919.92	1920.79	1919.61	1911.72	1916.49	1909.5	1909.28	1920.05	1913.63	1919.39	1912.49	1921.88	1909.3	1922.35	1914.2	1919.94	1921.96	1920.47
	2021	1991.9	1994.83	1992.34	1995.07	1993.36	1996.05	1995.03	1995.79	1994.64	1991.94	1994.01	1993.24	1999.12	1991.09	1994.12	1991.83	1994.84	1993.01	1993.99	1994.55	1994.21	1991.35	1993.5	1991.85	1994.8	1992.36	1995.01	1993.34	1996.04	1994.8	1995.91	1994.98	1994.57	1991.9	1993.96	1998.96	1995.62	1996.02	1993.19	1999.17	1992.08	1995.6	1992.29	1995.52	1993.4	1996.21	1996.07	1996.43
11	1866	1887.31	1899.43	1883.25	1900.59	1891.07	1897.3	1899.24	1899.88	1896.24	1887.04	1892.67	1890.63	1897.94	1886.44	1898.45	1882.55	1900.37	1890.44	1897.49	1897.79	1895.8	1886.39	1892.05	1887.21	1899.58	1883.2	1900.51	1891.04	1897.28	1898.79	1896.72	1898.56	1896.28	1887.09	1892.57	1883.98	1884.29	1896.97	1890.31	1897.98	1887.25	1899.72	1883.03	1900.65	1890.85	1897.33	1899.6	1896.84
	1911	1914.24	1922.9	1911.52	1923.68	1916.34	1921.47	1922.82	1923.66	1921.52	1913.93	1918.59	1915.09	1920.61	1913.65	1922.37	1911.06	1923.57	1916.02	1922.44	1922.63	1921.24	1913.48	1918.25	1914.29	1922.87	1911.58	1923.68	1916.37	1921.49	1922.59	1921.82	1922.76	1921.44	1913.95	1918.58	1911.77	1911.5	1921.78	1915.04	1920.63	1914.63	1923.53	1911.66	1924.11	1916.5	1921.64	1923.82	1922.35
	2023	1992.59	1995.44	1993.2	1995.67	1994.24	1996.54	1995.76	1996.38	1995.37	1992.8	1994.79	1993.46	1999	1991.78	1994.75	1992.69	1995.44	1993.81	1994.82	1995.38	1994.96	1992.17	1994.29	1992.56	1995.4	1993.23	1995.61	1994.23	1996.53	1995.52	1996.68	1995.72	1995.3	1992.76	1994.75	1999.66	1996.38	1996.77	1993.39	1999.03	1992.81	1996.14	1993.17	1996.1	1994.31	1996.7	1996.73	1997.19
12	1874	1885.83	1898.19	1881.04	1899.25	1889.07	1896.27	1897.76	1898.82	1895.45	1884.95	1891.08	1888.95	1896.26	1884.6	1897.11	1880.29	1899.08	1888.72	1895.85	1896.2	1894.7	1884.46	1890.61	1885.81	1898.15	1881.09	1899.12	1889.1	1896.26	1897.94	1895.58	1897.63	1895.39	1884.93	1891.05	1881.73	1881.84	1894.93	1888.71	1896.16	1885.72	1898.48	1881.09	1899.27	1889.39	1895.89	1897.99	1895.67
	1874	1911.69	1920.77	1908.58	1921.61	1913.4	1919.38	1920.54	1921.52	1919.2	1910.96	1915.96	1913.1	1919.07	1910.97	1920.21	1908.12	1921.46	1913.06	1920.08	1920.34	1918.96	1910.53	1915.65	1911.75	1920.87	1908.63	1921.62	1913.45	1919.4	1920.37	1919.57	1920.53	1919.18	1911	1915.97	1909.17	1908.58	1919.68	1913.03	1919.07	1912.01	1921.53	1908.85	1922.03	1913.67	1919.6	1921.64	1920.09
	2024	1991.57	1994.44	1991.65	1994.61	1992.68	1995.64	1994.54	1995.39	1994.28	1991.21	1993.44	1992.81	1998.72	1990.46	1993.62	1991.17	1994.34	1992.32	1993.48	1994.09	1993.82	1990.64	1993.01	1991.55	1994.44	1991.71	1994.55	1992.71	1995.65	1994.49	1995.58	1994.69	1994.24	1991.17	1993.43	1998.64	1994.91	1995.62	1992.74	1998.7	1991.71	1995.23	1991.93	1995.04	1993.08	1995.77	1995.56	1996.09
13	1866	1886.8	1899.08	1882.7	1900.03	1890.45	1896.65	1898.62	1899.02	1895.98	1886.58	1892.3	1890.13	1897.06	1885.72	1897.69	1881.85	1899.79	1889.82	1897.09	1897.39	1895.22	1885.81	1891.74	1886.74	1899.05	1882.69	1899.98	1890.42	1896.65	1898.05	1896.4	1897.9	1895.69	1886.53	1892.25	1883.4	1883.92	1896.68	1889.9	1897.12	1886.56	1898.94	1882.44	1899.87	1890.39	1896.62	1898.86	1896.25
	1866	1913.84	1922.58	1911.07	1923.41	1915.8	1921.14	1922.52	1923.32	1921.16	1913.5	1918.24	1914.61	1920.12	1913.05	1922	1910.37	1923.29	1915.59	1922.01	1922.27	1920.86	1912.89	1917.89	1913.91	1922.64	1911.15	1923.44	1915.86	1921.18	1922.33	1921.53	1922.51	1921.1	1913.56	1918.25	1911.3	1911.19	1921.58	1914.57	1920.17	1914.15	1923.07	1911.26	1923.67	1916.06	1921.32	1923.32	1922
	2015	1992.21	1995.13	1992.78	1995.35	1993.76	1996.14	1995.44	1995.95	1995.08	1992.4	1994.46	1993.13	1998.49	1991.2	1994.3	1992.06	1995.11	1993.38	1994.43	1995.04	1994.56	1991.63	1993.97	1992.21	1995.12	1992.84	1995.33	1993.77	1996.16	1995.16	1996.39	1995.4	1994.93	1992.38	1994.45	1999.23	1996.06	1996.56	1993.09	1998.55	1992.33	1995.63	1992.79	1995.6	1993.97	1996.31	1996.2	1996.8
14	1864	1889.72	1902.49	1885.3	1903.8	1893.29	1899.88	1902.14	1902.92	1899.39	1889.35	1895.3	1893.04	1899.94	1888.68	1901.31	1884.48	1903.53	1892.82	1900.24	1900.41	1898.74	1888.55	1894.6	1889.58	1902.41	1885.24	1903.64	1893.22	1899.85	1901.57	1899.5	1901.3	1899.23	1889.23	1895.2	1885.79	1886.11	1898.55	1892.83	1900.02	1889.83	1903.07	1885.16	1903.88	1893.16	1899.81	1902.68	1899.62
	1913	1915.97	1925.05	1912.93	1925.72	1917.8	1923.56	1924.74	1925.71	1923.57	1915.35	1920.38	1917	1922.95	1915.29	1924.44	1912.41	1925.61	1917.42	1924.21	1924.36	1923.27	1914.9	1920.03	1915.97	1925.01	1912.95	1925.67	1917.8	1923.57	1924.38	1923.7	1924.49	1923.48	1915.35	1920.31	1913.55	1912.74	1923.73	1916.87	1922.99	1916.39	1925.72	1913.06	1926.17	1917.98	1923.71	1925.75	1924.3
	2023	1994.52	1997.37	1995	1997.56	1995.98	1998.49	1997.47	1998.25	1997.22	1994.52	1996.57	1995.61	2001.3	1993.63	1996.58	1994.43	1997.32	1995.55	1996.37	1996.86	1996.75	1993.88	1996.06	1994.42	1997.28	1994.99	1997.45	1995.92	1998.48	1997.09	1998.36	1997.27	1997.11	1994.43	1996.49	2001.77	1998.07	1998.36	1995.51	2001.35	1994.79	1998.19	1995.01	1998.03	1996.08	1998.64	1998.5	1998.94
15	1874	1890.76	1903.18	1886.55	1904.07	1894.18	1900.8	1902.64	1903.32	1900.08	1890.36	1896.36	1893.27	1900.55	1889.72	1902.08	1885.69	1903.88	1893.66	1900.94	1901.29	1899.44	1889.54	1895.52	1890.88	1903.1	1886.54	1903.89	1894.16	1900.72	1902.1	1900.19	1901.71	1899.79	1890.21	1896.24	1887.42	1887.68	1900.49	1893	1900.71	1891.06	1903.57	1886.43	1904.18	1894.25	1900.68	1903.17	1900.28
	1874	1918.04	1926.66	1915.32	1927.37	1920.04	1925.26	1926.51	1927.39	1925.33	1917.79	1922.44	1918.78	1923.93	1917.52	1926.19	1914.85	1927.31	1919.63	1926.1	1926.27	1925.15	1917.31	1921.92	1918.16	1926.62	1915.35	1927.28	1919.98	1925.27	1926.22	1925.51	1926.26	1925.23	1917.7	1922.32	1915.63	1915.19	1925.44	1918.72	1923.97	1918.39	1927.3	1915.41	1927.84	1920.05	1925.38	1927.42	1926.1
	2021	1995.12	1998	1995.77	1998.1	1996.64	1999.07	1998.15	1998.83	1997.95	1995.33	1997.4	1995.66	2000.99	1994.31	1997.32	1995.21	1997.91	1996.16	1997.19	1997.74	1997.54	1994.64	1996.73	1995.21	1997.87	1995.81	1997.96	1996.56	1998.99	1997.83	1999.08	1997.95	1997.8	1995.15	1997.28	2002.33	1998.87	1999.21	1995.61	2001.08	1995.46	1998.67	1995.76	1998.56	1996.71	1999.17	1999.05	1999.65
16	1889	1888.63	1902.57	1881.77	1903.68	1891.41	1899.31	1902.91	1903.18	1899.04	1887.02	1894.25	1891.21	1899.05	1888.35	1902.19	1881.51	1903.66	1891.26	1902.67	1902.81	1898.87	1886.8	1894.07	1888.54	1902.51	1881.71	1903.6	1891.35	1899.29	1902.54	1899.48	1902.39	1898.92	1886.93	1894.15	1881.46	1881.9	1899.68	1891	1899.06	1888.73	1902.87	1881.75	1903.84	1891.35	1899.36	1903.38	1899.79
	1889	1906.35	1916.53	1902.62	1917.3	1908.65	1914.29	1916.42	1916.38	1914.17	1905.43	1910.79	1908.4	1912.84	1906.11	1916.4	1902.36	1917.41	1908.57	1916.45	1916.5	1914.15	1905.29	1910.75	1906.49	1916.64	1902.74	1917.32	1908.72	1914.31	1916.28	1914.63	1916.14	1914.2	1905.53	1910.84	1903.47	1902.84	1914.68	1908.15	1912.89	1906.32	1916.89	1902.43	1917.47	1908.52	1914.29	1916.94	1914.87
	2012	1986.74	1989.92	1987.22	1990.27	1988.52	1990.65	1990.83	1991.08	1989.08	1986.46	1988.4	1988.45	1993.01	1986.34	1989.7	1986.97	1990.22	1988.36	1990.59	1991.07	1988.9	1986.13	1988.21	1986.64	1989.83	1987.24	1990.15	1988.46	1990.63	1990.44	1990.56	1990.56	1988.96	1986.36	1988.31	1995.04	1991.19	1991.18	1988.3	1993.05	1986.77	1990.49	1987.07	1990.56	1988.46	1990.72	1991.49	1991.03
17	1898	1892.97	1905.96	1886.69	1906.89	1895.53	1902.84	1906.06	1906.32	1902.72	1891.46	1898.31	1895.53	1902.14	1892.68	1905.57	1886.45	1906.88	1895.39	1905.82	1905.9	1902.56	1891.26	1898.12	1892.89	1905.92	1886.66	1906.82	1895.49	1902.82	1905.68	1903.13	1905.51	1902.59	1891.4	1898.22	1886.67	1886.85	1903.16	1895.3	1902.15	1892.91	1906.16	1886.58	1906.99	1895.39	1902.85	1906.45	1903.35
	1898	1909.02	1917.9	1906.2	1918.51	1911.26	1915.83	1917.58	1917.58	1915.97	1908.49	1913.15	1910.76	1913.75	1908.75	1917.81	1905.9	1918.63	1911.17	1917.68	1917.63	1915.99	1908.33	1913.08	1909.19	1917.99	1906.35	1918.54	1911.35	1915.85	1917.45	1916.36	1917.29	1915.97	1908.62	1913.23	1907.05	1906.24	1916.27	1910.54	1913.78	1908.88	1918.23	1905.93	1918.69	1911.09	1915.88	1918.09	1916.56
	2015	1986.86	1989.15	1988.04	1989.45	1988.64	1989.91	1989.92	1990.17	1988.54	1986.79	1988.25	1988.21	1991.94	1986.42	1988.92	1987.78	1989.39	1988.47	1989.69	1990.13	1988.39	1986.45	1988.04	1986.75	1989.03	1988.06	1989.32	1988.58	1989.89	1989.52	1989.92	1989.6	1988.38	1986.68	1988.16	1996.24	1992.2	1990.43	1988.08	1991.96	1986.82	1989.7	1987.86	1989.74	1988.57	1990.02	1990.55	1990.39
18	1928	1943.18	1949.9	1940.96	1949.67	1944.43	1946.86	1949.7	1950.05	1949.21	1943.26	1947.08	1942.35	1944.07	1942.6	1949.74	1940.65	1949.62	1944.17	1949.52	1949.15	1949.11	1942.98	1946.84	1943.4	1949.91	1941.15	1949.69	1944.54	1946.86	1949.71	1949.28	1949.5	1949.31	1943.41	1947.22	1938.54	1938.56	1946.92	1942.17	1944.05	1941.77	1949.26	1940.04	1949.24	1943.54	1946.73	1948.99	1948.78
	1948	1956.99	1964.98	1953.63	1964.44	1957.84	1960.65	1964.37	1964.91	1964.07	1956.53	1961.25	1954.87	1956.23	1956.4	1964.4	1953.17	1964.35	1957.56	1964.17	1964.23	1963.77	1956.17	1960.89	1956.98	1964.89	1953.68	1964.43	1957.83	1960.63	1964.14	1963.84	1963.85	1964.01	1956.52	1961.2	1949.85	1949.73	1960.53	1954.51	1956.19	1955.98	1964.45	1952.88	1964.1	1957.15	1960.52	1963.59	1963.64
	2040	2021.64	2023.42	2021.95	2022.97	2021.62	2022.29	2023.88	2024.45	2024.01	2021.05	2023.18	2019.39	2021.56	2021.25	2023.13	2021.68	2022.93	2021.49	2023.76	2024.15	2023.83	2020.79	2022.96	2021.5	2023.28	2021.95	2022.81	2021.56	2022.27	2023.42	2024.75	2023.5	2023.82	2020.94	2023.04	2025.66	2022.73	2022.5	2019.17	2021.56	2021.31	2023.79	2021.59	2023.12	2021.39	2022.39	2024.11	2025.2
19	1913	1915.28	1901.74	1920.07	1901.95	1914.81	1904.08	1901.98	1899.43	1901.9	1916.02	1907.37	1915.5	1905.98	1916.59	1901.9	1920.06	1902.24	1915.13	1901.32	1901.19	1902.1	1916.6	1907.45	1915.15	1901.92	1919.78	1901.92	1914.66	1904.09	1901.5	1899.7	1901.14	1901.71	1916.02	1907.08	1915.06	1920.01	1903.74	1915.29	1905.93	1917.58	1902.62	1921.16	1902.55	1915.74	1904.22	1903.54	1900.57
	1933	1947.12	1931.72	1953.01	1931.45	1944.82	1935.89	1932.25	1931.08	1934.7	1949.02	1940	1946.32	1937.14	1947.94	1933.08	1954.02	1931.72	1945.46	1932.2	1931.87	1935.45	1950.01	1940.87	1947.05	1931.58	1952.89	1931.43	1944.72	1935.88	1932.55	1934.05	1932.65	1934.74	1948.91	1939.97	1951.05	1952.17	1936.17	1946.36	1937.18	1947.77	1931.48	1953.45	1931.29	1944.94	1935.93	1931.57	1933.85
	2026	2009.54	2001.08	2013.73	2000.62	2006.34	2002.14	2001.8	2001.09	2002.43	2009.2	2004.91	2005.41	2002.11	2010.05	2002.12	2014.52	2000.73	2006.8	2001.87	2001.38	2002.86	2009.8	2005.45	2009.53	2001	2013.69	2000.64	2006.31	2002.14	2002.4	2001.86	2002.53	2002.53	2009.12	2004.96	2014.87	2013.78	2002.18	2005.43	2002.14	2009.58	2000.82	2013.81	2000.47	2006.21	2002.15	2001.04	2001.64
20	1911	1957.48	1941.68	1961.91	1941.55	1955.27	1945.15	1942.46	1940.9	1945.02	1959.04	1950.41	1958.4	1948.62	1959.01	1943.17	1962.66	1942.13	1955.96	1944.29	1943.77	1945.9	1960.05	1951.3	1957.21	1941.61	1961.65	1941.37	1955.08	1945.13	1942.09	1944.1	1942.04	1944.78	1958.86	1950.17	1957.92	1960.58	1945.3	1958.32	1948.58	1958.89	1942.39	1962.69	1941.85	1955.8	1945.27	1943.05	1944.66
	1939	1968.09	1955.08	1972.43	1954.02	1965.95	1956.49	1953.99	1952.04	1956.82	1969.03	1961.35	1968.9	1957.87	1969.25	1955.98	1973.06	1954.32	1966.46	1955.23	1954.72	1957.37	1969.84	1961.96	1967.93	1955	1972.26	1953.99	1965.84	1956.46	1953.93	1956.17	1953.55	1956.79	1968.96	1961.25	1970.39	1971.76	1956.53	1968.58	1957.76	1968.18	1953.94	1972.37	1953.33	1965.63	1956.19	1952.69	1955.48
	2032	2030.42	2020.03	2033.89	2019.11	2026.84	2020.9	2020.04	2018.7	2021.94	2029.94	2025.12	2027.83	2022.44	2031.39	2021.14	2034.49	2019.43	2027.31	2021.39	2020.86	2022.48	2030.56	2025.71	2030.26	2019.95	2033.79	2019.03	2026.75	2020.88	2020.15	2021.62	2020.09	2021.88	2029.82	2025.04	2034.64	2034.17	2020.99	2027.63	2022.38	2030.53	2019.7	2033.88	2018.85	2026.67	2020.79	2019.44	2021.38
21	1881	1891.84	1903.8	1885.64	1903.7	1893.83	1900.7	1902.95	1902.52	1900.36	1890.15	1896.76	1894.37	1900.01	1891.16	1903.34	1884.96	1903.77	1893.5	1902.19	1901.91	1900.27	1889.76	1896.44	1891.96	1903.82	1885.72	1903.77	1893.91	1900.71	1902.71	1900.71	1902.26	1900.4	1890.26	1896.79	1882.81	1884.28	1900.85	1893.91	1900.05	1890.95	1902.82	1884.86	1903.23	1893.12	1900.43	1902.45	1900.04
	1920	1923.17	1932.4	1919.27	1932.35	1924.56	1930.19	1932.2	1934.08	1931.29	1923.12	1928.31	1923.89	1925.05	1921.83	1931.53	1918.28	1932.02	1923.85	1931.86	1932	1930.85	1922.19	1927.71	1923.68	1932.55	1919.69	1932.65	1924.93	1930.27	1932.64	1931.78	1932.76	1931.65	1923.53	1928.7	1915.17	1915.48	1930.29	1923.55	1925.07	1921.37	1931.59	1917.71	1931.96	1923.58	1930.06	1931.49	1931.23
	2019	1992.36	1995.64	1992.95	1995.33	1993	1995.61	1996.04	1997.42	1995.63	1992.1	1994.55	1991.37	1994.83	1991.46	1995	1992.43	1995.07	1992.54	1995.57	1996.02	1995.28	1991.46	1994.08	1992.56	1995.68	1993.11	1995.45	1993.14	1995.64	1996.19	1996.77	1996.44	1995.78	1992.23	1994.72	1998.21	1994.82	1995.87	1991.24	1994.88	1991.63	1995.54	1992.32	1995.34	1992.59	1995.61	1996.17	1996.76
22	1879	1877.15	1889.94	1871.52	1890.98	1880.44	1887.87	1889.83	1890.73	1888.04	1877.24	1883.9	1881.98	1888.55	1876.55	1888.66	1870.83	1890.72	1880.09	1889.12	1889.58	1887.32	1876.52	1883.4	1877.34	1889.98	1871.37	1891.04	1880.48	1887.86	1890.14	1888.01	1890.08	1887.94	1877.31	1883.84	1882.71	1883.31	1888.25	1890.32	1888.93	1879.17	1892.39	1882.09	1892.48	1890.44	1888.72	1891.96	1889.55
	1919	1910.1	1920.05	1907.22	1919.57	1911.57	1917.94	1919.48	1919.19	1917.9	1909.45	1914.59	1909.58	1917.26	1909.78	1919.65	1906.68	1919.63	1911.49	1919.05	1918.43	1917.92	1909.34	1914.45	1910.44	1920.47	1907.38	1919.86	1911.72	1917.95	1919.57	1918.64	1919.31	1918.36	1909.8	1914.95	1906.6	1906.82	1918.34	1912.47	1917.25	1909.5	1918.58	1906.86	1918.94	1912.25	1917.34	1919.19	1917.31
	2013	1985.18	1986.25	1986.73	1985.87	1986.3	1987.91	1986.72	1986.32	1986.38	1985.2	1986.57	1986.18	1991.13	1984.75	1985.98	1986.2	1985.94	1986.16	1986.27	1986.25	1986.36	1984.88	1986.38	1985.26	1986.42	1986.72	1985.9	1986.29	1987.86	1986.49	1987.65	1986.54	1986.49	1985.27	1986.63	1995.46	1992.18	1988.52	1988.8	1991.26	1985.87	1986.67	1988.47	1986.28	1988.94	1987.93	1988.24	1987.79
23	1884	1883.93	1897.83	1873.87	1897.89	1886.17	1894.55	1898.64	1900.37	1895.93	1883.9	1891.36	1885.06	1893.68	1884.01	1898.17	1874.7	1898.07	1886.44	1899.17	1898.64	1895.93	1883.54	1891.48	1884.24	1898.09	1874.21	1898.12	1886.45	1894.6	1899.22	1896.75	1898.92	1896.24	1884.01	1891.7	1867.47	1870.14	1894.48	1883.05	1893.55	1880.06	1894.83	1872.12	1896.17	1884.51	1894.44	1895.78	1895.19
	1931	1932.05	1941.45	1927.31	1941.25	1933.39	1938.11	1939.95	1942.62	1939.02	1930.93	1936.3	1934.51	1932.47	1930.96	1939.54	1926.29	1940.58	1932.72	1938.87	1939.19	1938.54	1930.41	1935.69	1933	1942.87	1927.86	1941.66	1933.9	1938.22	1940.34	1939.11	1940.32	1939.49	1931.65	1936.81	1922.75	1923.04	1938.11	1934.12	1932.4	1932.75	1944.68	1926.95	1942.94	1933.42	1938	1941.86	1939.29
	2016	1995.42	2000.46	1994.21	2000.15	1995.76	1998.94	2000.24	2002.74	1999.82	1994.52	1998.12	1995.01	1996.85	1994.36	1998.93	1993.48	1999.52	1995.18	1999.3	2000	1999.26	1993.83	1997.48	1995.87	2001.4	1994.41	2000.34	1995.99	1999	2000.47	2000.55	2000.68	2000.06	1994.81	1998.38	1998	1994.79	1999.06	1994.82	1996.8	1996.03	2003.27	1994.23	2001.54	1995.93	1998.98	2001.93	2000.97
24	1890	1895.8	1909.09	1887.65	1909.21	1898.63	1905.79	1907.93	1908.53	1905.92	1895.13	1902.1	1896.59	1903.48	1895.5	1908.72	1888.24	1909.21	1898.55	1907.89	1907.58	1905.58	1894.83	1901.96	1896.05	1909.28	1887.96	1909.39	1898.84	1905.84	1908.12	1906.79	1907.71	1906.12	1895.27	1902.36	1885.2	1885.65	1905.77	1896.49	1903.46	1894.22	1908.28	1886.45	1908.68	1897.76	1905.55	1907.25	1906.12
	1920	1924.64	1930.66	1922.78	1931.02	1926.01	1928.37	1930.17	1929.08	1928.63	1922.83	1927.1	1927.91	1922.58	1923.9	1930.13	1921.08	1931.38	1925.39	1929.37	1929.39	1928.89	1922.65	1926.75	1925.77	1931.46	1923.27	1931.37	1926.5	1928.48	1929.95	1928.39	1929.75	1928.89	1923.74	1927.43	1918.27	1919.61	1928.56	1927.35	1922.58	1925.96	1932.12	1922.38	1932.07	1926.21	1928.55	1933.54	1929.19
	2040	1992.17	1994.36	1993.12	1994.26	1992.87	1993.91	1994.44	1994.59	1993.87	1991.22	1993.46	1991.82	1992.45	1991.39	1993.77	1992.23	1994.3	1992.38	1993.75	1994.18	1993.76	1990.78	1993.05	1992.61	1994.73	1993.27	1994.39	1993.05	1993.95	1994.19	1994.61	1994.25	1993.95	1991.53	1993.59	1997.87	1994.88	1994.13	1991.56	1992.45	1992.81	1995.56	1992.84	1995.07	1992.92	1994.08	1996.87	1995.32
25	1885	1901.08	1914.89	1891.95	1914.86	1903.86	1911.65	1913.48	1914.35	1911.8	1900.61	1907.73	1899.51	1909.19	1900.73	1914.59	1892.84	1914.78	1903.81	1913.62	1913.26	1911.64	1900.25	1907.65	1901.06	1914.94	1892.23	1915	1903.96	1911.68	1913.7	1912.77	1913.3	1912	1900.66	1907.99	1889.15	1890.08	1911.61	1899.04	1909.16	1898.38	1913.73	1890.72	1914.23	1902.64	1911.49	1911.55	1912.01
	1915	1932.39	1938.94	1929.23	1939.14	1933.66	1936.57	1938.21	1937.1	1937.18	1930.49	1935.38	1934.96	1930.8	1931.37	1938.03	1927.55	1939.44	1932.87	1937.22	1937.32	1937.22	1930.13	1934.75	1933.61	1939.85	1929.67	1939.49	1934.14	1936.68	1937.84	1936.78	1937.62	1937.42	1931.5	1935.7	1924.89	1925.28	1936.73	1934.96	1930.78	1933.48	1940.6	1928.66	1940.32	1933.9	1936.75	1941.85	1937.65
	2020	1997.3	2000.52	1997.07	2000.31	1997.9	1999.75	2000.36	2000.45	2000.11	1996.2	1999.22	1996.11	1997.9	1996.31	1999.68	1996.17	2000.33	1997.27	1999.56	2000.03	1999.92	1995.64	1998.61	1997.78	2000.97	1997.19	2000.46	1998.07	1999.81	2000.02	2000.73	2000.03	2000.19	1996.59	1999.35	2001.73	1998.34	1999.95	1996.14	1997.89	1997.73	2001.89	1996.71	2001.26	1997.97	1999.96	2002.92	2001.53
26	1909	1911.89	1904.22	1913.94	1903.89	1910.22	1905.82	1904.07	1902.02	1904.75	1912.02	1907.18	1914.97	1907.43	1913.33	1905.69	1914.53	1904.45	1910.89	1906	1904.99	1905.45	1913.21	1908.1	1911.88	1904.32	1913.77	1904	1910.18	1905.83	1904.26	1904.12	1903.88	1904.76	1912.08	1907.14	1910.1	1913.51	1905.91	1914.68	1907.45	1912.23	1903.32	1914.01	1903.43	1910.1	1905.69	1903.85	1903.51
	1945	1950.78	1938.99	1954.74	1938.7	1948.15	1941.1	1939.43	1939.69	1942.27	1953.15	1945.84	1946.7	1941.77	1951.75	1939.59	1955.6	1938.65	1948.62	1940.82	1940.63	1942.44	1953.7	1946.33	1950.77	1938.94	1954.7	1938.8	1948.21	1941.13	1940.35	1941.31	1940.73	1942.47	1953.17	1946	1950.66	1952.57	1940.85	1946.69	1941.71	1950.95	1938.91	1955.04	1938.57	1948.16	1941.21	1938.59	1941.35
	2026	2004.37	1994.77	2008.93	1994.31	2000.6	1995.93	1995.81	1995.64	1996.91	2004.03	1999.53	1999.17	1996.97	2005.61	1995.77	2009.87	1994.47	2001.23	1997.59	1997.23	1997.26	2004.78	2000.22	2004.25	1994.66	2008.85	1994.33	2000.55	1995.92	1996.49	1996.15	1996.89	1996.98	2003.96	1999.56	2009.78	2008.84	1995.88	1999.1	1996.95	2004.46	1994.73	2009.03	1994.23	2000.54	1996	1995.22	1996.25
27	1900	1929.26	1921.14	1931.54	1920.82	1927.01	1922.14	1920.9	1919.21	1922.41	1929.8	1924.83	1929.99	1921.61	1930.3	1921.97	1932.25	1920.88	1927.53	1921.83	1921.38	1923.05	1930.57	1925.45	1929.26	1921.19	1931.47	1920.87	1927	1922.13	1921.07	1921.52	1920.61	1922.44	1929.8	1924.86	1927.37	1929.95	1922.12	1929.71	1921.28	1929.03	1920.47	1931.44	1920.42	1926.72	1922.01	1919.44	1921.21
	1924	1939.58	1929.38	1942.47	1929.47	1937.19	1930.55	1930.38	1930.13	1931.99	1940.82	1934.85	1936.29	1929.36	1940.85	1930.26	1943.41	1929.55	1937.8	1931.89	1931.83	1932.37	1941.59	1935.42	1939.48	1929.35	1942.34	1929.46	1937.13	1930.57	1930.89	1930.64	1931.22	1932.01	1940.82	1934.81	1937.04	1939.75	1930.37	1936.27	1929.33	1940.29	1929.82	1942.98	1929.56	1937.51	1930.69	1929.86	1931.12
	2020	1999.82	1990.32	2004.44	1990.08	1996.27	1991.11	1991.7	1990.78	1991.79	1998.79	1994.5	1995.91	1991.47	2001.16	1991.66	2005.42	1990.29	1996.99	1993.28	1992.86	1992.54	1999.7	1995.33	1999.7	1990.25	2004.35	1990.04	1996.17	1991.11	1992.03	1990.93	1992.22	1991.77	1998.73	1994.44	2005.4	2004.63	1991.18	1995.8	1991.3	2000.01	1990.32	2004.54	1989.99	1996.25	1991.13	1990.99	1991.08
28	1919	1922.42	1916.86	1924.36	1916.46	1921.71	1917.53	1915.98	1914.62	1917.54	1923.72	1919.36	1925.31	1917.83	1923.54	1917.25	1924.84	1916.61	1922.04	1917.19	1916.45	1917.83	1924.43	1919.7	1922.37	1916.82	1924.28	1916.54	1921.73	1917.52	1916.18	1917.36	1915.92	1917.63	1923.71	1919.38	1920.97	1923.65	1917.41	1924.96	1917.83	1922.03	1915.53	1923.92	1915.76	1921.21	1917.32	1914.54	1916.52
	1933	1942.77	1930.96	1946.6	1930.88	1940.44	1933.93	1931.08	1930.76	1933.95	1944.46	1937.46	1941.52	1934.64	1943.71	1931.73	1947.38	1930.84	1940.83	1932.3	1932.02	1934.25	1945.04	1937.88	1942.83	1930.99	1946.59	1930.99	1940.46	1933.96	1931.69	1933.46	1931.94	1934.16	1944.51	1937.6	1942.74	1944.89	1933.88	1941.56	1934.59	1943.17	1930.84	1946.91	1930.82	1940.57	1934.01	1930.65	1933.29
	2026	2000.81	1992.94	2004.86	1992.42	1997.87	1994.63	1993.22	1992.7	1994.92	2000.85	1997.06	1998.75	1995.73	2001.71	1993.78	2005.61	1992.43	1998.28	1994.51	1993.93	1995.21	2001.37	1997.49	2000.79	1992.87	2004.87	1992.49	1997.87	1994.63	1993.89	1994.87	1994.11	1995.08	2000.82	1997.15	2006.48	2005.51	1994.61	1998.69	1995.72	2000.56	1992.35	2004.73	1992.09	1997.65	1994.61	1992.17	1994.46
29	1919	1914.43	1904.72	1917.13	1904.42	1912.58	1907.31	1905	1902.84	1906.49	1915.31	1909.6	1917.03	1907.32	1915.91	1906.23	1917.95	1904.97	1913.25	1906.92	1906.51	1907.34	1916.27	1910.44	1914.21	1904.57	1916.94	1904.3	1912.41	1907.27	1904.77	1906.18	1904.51	1906.35	1915.18	1909.42	1914.03	1916.78	1907.3	1916.75	1907.39	1914.46	1904.11	1917.04	1903.95	1912.36	1907.16	1903.72	1905.66
	1926	1943.92	1931.35	1947.58	1931.02	1940.69	1933.58	1932.32	1932.31	1934.96	1945.71	1938.43	1940.73	1933.48	1945.31	1932.65	1948.9	1931.08	1941.37	1934.33	1934.04	1935.48	1946.56	1939.26	1944.14	1931.47	1947.76	1931.26	1940.83	1933.65	1933.35	1934.36	1933.76	1935.35	1945.85	1938.76	1942.1	1944.98	1933.38	1940.53	1933.39	1943.56	1930.46	1947.56	1930.46	1940.44	1933.52	1930.62	1933.68
	2023	2000.45	1991.09	2004.49	1990.54	1996.32	1992.47	1992.39	1992.46	1993.26	1999.69	1995.57	1996.51	1992.19	2001.71	1992.49	2005.66	1990.65	1996.97	1994.34	1994.02	1993.76	2000.4	1996.35	2000.45	1990.92	2004.58	1990.54	1996.31	1992.46	1993.21	1993.02	1993.7	1993.43	1999.64	1995.7	2004.91	2004.36	1992.41	1996.37	1992.16	1999.83	1990.15	2004.26	1989.94	1995.93	1992.38	1990.52	1992.37
30	1939	1957.28	1943.52	1960.65	1942.71	1954.78	1945.75	1943.59	1941.92	1946.23	1958.45	1950.85	1957.03	1947.45	1958.63	1944.98	1961.28	1943.12	1955.4	1945.34	1944.55	1947.05	1959.36	1951.63	1957.15	1943.4	1960.46	1942.62	1954.69	1945.73	1943.59	1945.47	1943.37	1946.17	1958.3	1950.75	1955.88	1958.41	1945.62	1956.72	1947.38	1957.71	1942.67	1960.56	1942.2	1954.67	1945.51	1942.6	1944.95
	1954	1970.7	1958.82	1973.98	1957.59	1968.25	1960.02	1958	1956.58	1961.54	1972.34	1965.36	1971.12	1961.13	1971.56	1959.58	1974.43	1957.74	1968.56	1959.09	1958.64	1961.83	1972.73	1965.76	1970.5	1958.63	1973.77	1957.53	1968.08	1959.98	1958.21	1960.91	1957.83	1961.49	1972.06	1965.25	1970.02	1972.21	1959.74	1970.68	1961.03	1970.31	1957.22	1973.59	1956.62	1967.74	1959.66	1955.96	1959.94
	2042	2029.21	2019.09	2032.66	2017.99	2025.55	2019.72	2018.98	2017.86	2021.36	2029.11	2024.28	2026.43	2020.7	2030.01	2020.11	2033.15	2018.21	2025.9	2020.22	2019.73	2021.71	2029.43	2024.73	2029.01	2018.91	2032.5	2017.91	2025.4	2019.69	2019.29	2020.99	2019.2	2021.31	2028.8	2024.18	2032.74	2032.62	2019.63	2026.12	2020.65	2028.99	2018.26	2032.33	2017.45	2025.18	2019.53	2017.74	2020.42
31	1936	1956.42	1942.63	1959.51	1941.59	1952.89	1944.26	1943.47	1942.22	1945.8	1957.31	1949.99	1954.1	1946.48	1958.12	1944.44	1960.64	1942.02	1953.64	1945.75	1945.19	1946.73	1958.4	1950.99	1956.3	1942.52	1959.43	1941.62	1952.86	1944.23	1943.99	1945.06	1943.91	1945.94	1957.27	1950.05	1954.48	1956.73	1944.09	1953.91	1946.41	1956	1940.87	1959.38	1940.49	1952.34	1943.93	1941.03	1943.78
	1950	1966	1951.53	1969.57	1950.35	1962.66	1953.33	1951.47	1950.21	1954.82	1966.99	1959.36	1965.06	1955.3	1967.41	1952.98	1970.44	1950.68	1963.24	1953.33	1952.96	1955.57	1967.94	1960.15	1965.66	1951.27	1969.35	1950.17	1962.47	1953.28	1951.42	1954.09	1951.24	1954.68	1966.81	1959.18	1965.31	1967.27	1953.08	1964.82	1955.23	1965.81	1950.2	1969.52	1949.47	1962.26	1953.03	1949.42	1953.28
	2039	2026.53	2014.17	2030.22	2013.16	2021.7	2015.18	2015.1	2014.21	2016.67	2025.39	2020.09	2022.4	2017.1	2027.91	2015.95	2031.19	2013.56	2022.34	2017.18	2016.82	2017.51	2026.29	2020.98	2026.25	2013.95	2030.1	2012.98	2021.56	2015.14	2015.3	2016.11	2015.47	2016.59	2025.2	2019.99	2030.02	2029.61	2015.11	2022.23	2017.05	2026.23	2013.37	2030.06	2012.58	2021.33	2014.99	2013.66	2015.55
32	1902	1913.28	1900.91	1917.45	1901.16	1912.64	1903.36	1901.16	1898.73	1901.36	1913.68	1906.16	1913.74	1905.26	1914.28	1901.06	1917.13	1901.43	1912.65	1900.41	1900.37	1901.52	1913.97	1906.12	1913.31	1901.1	1917.18	1901.15	1912.58	1903.36	1900.73	1899.26	1900.41	1901.18	1913.83	1905.93	1914.12	1917.42	1903.02	1913.52	1905.26	1915.44	1901.81	1918.31	1901.82	1913.42	1903.49	1902.83	1899.87
	1929	1946.77	1930.81	1952.79	1930.48	1944.6	1934.82	1931.24	1930.12	1933.72	1948.84	1939.34	1945.63	1936.02	1947.68	1932.23	1953.93	1930.74	1945.34	1931.28	1930.93	1934.52	1949.94	1940.22	1946.69	1930.7	1952.68	1930.48	1944.58	1934.81	1931.6	1933.1	1931.71	1933.74	1948.7	1939.3	1950.38	1952.31	1935.08	1945.71	1936.04	1947.32	1930.57	1953.12	1930.39	1944.66	1934.81	1930.74	1932.9
	2023	2008.96	2000.33	2013.22	1999.83	2005.88	2001.35	2000.96	2000.33	2001.66	2008.66	2004.22	2004.81	2001.39	2009.48	2001.38	2014.06	1999.93	2006.36	2001.01	2000.56	2002.1	2009.31	2004.8	2008.95	2000.28	2013.18	1999.87	2005.85	2001.36	2001.59	2001.2	2001.76	2001.75	2008.57	2004.27	2014.26	2013.54	2001.39	2004.88	2001.4	2009.05	2000.07	2013.31	1999.75	2005.78	2001.32	2000.36	2000.93
33	1903	1914.75	1902.21	1919.08	1902.47	1914.12	1904.62	1902.46	1899.83	1902.54	1915.08	1907.42	1914.62	1906.56	1915.79	1902.34	1918.69	1902.75	1914.13	1901.47	1901.47	1902.69	1915.37	1907.35	1914.71	1902.37	1918.76	1902.41	1914.01	1904.62	1901.9	1900.31	1901.53	1902.33	1915.13	1907.12	1915.55	1919.02	1904.25	1914.45	1906.5	1917.24	1903.34	1920.15	1903.17	1915.14	1904.79	1904.3	1901.16
	1932	1948.92	1932.7	1955.01	1932.36	1946.76	1936.75	1933.16	1932.01	1935.77	1951.24	1941.5	1947.66	1938.3	1949.75	1934.1	1956.18	1932.63	1947.51	1933.07	1932.8	1936.54	1952.33	1942.44	1948.79	1932.53	1954.89	1932.33	1946.64	1936.73	1933.45	1935.1	1933.56	1935.74	1951.08	1941.45	1952.69	1954.51	1937.01	1947.74	1938.32	1949.34	1932.45	1955.3	1932.19	1946.7	1936.84	1932.54	1934.96
	2022	2010.23	2001.41	2014.5	2000.95	2007.1	2002.5	2002.12	2001.38	2002.85	2010.01	2005.49	2006	2002.75	2010.75	2002.46	2015.37	2001.08	2007.6	2002.1	2001.67	2003.31	2010.68	2006.06	2010.16	2001.31	2014.44	2000.95	2007.03	2002.49	2002.64	2002.27	2002.78	2002.9	2009.89	2005.49	2015.57	2014.8	2002.52	2006.08	2002.75	2010.34	2001.28	2014.62	2000.86	2007.01	2002.57	2001.54	2002.17
34	1906	1920.58	1906.35	1923.28	1906.57	1918.35	1908.43	1906.31	1903.93	1906.62	1919.8	1911.72	1917.97	1912.42	1920.19	1906.54	1923.17	1906.83	1918.64	1905.47	1905.68	1906.87	1920.48	1911.95	1918.74	1906.43	1922.91	1906.44	1918.19	1908.41	1905.71	1904.22	1905.32	1906.34	1919.75	1911.4	1919.71	1923.14	1907.93	1921.05	1912.15	1921.62	1907.76	1924.5	1907.42	1919.37	1908.65	1908.21	1905.24
	1950	1951.18	1935.51	1957.49	1935.05	1949.23	1939.39	1935.83	1934.85	1938.49	1953.62	1944.05	1949.65	1940.3	1952.56	1936.92	1958.61	1935.28	1949.95	1935.15	1935.59	1939.26	1954.67	1944.97	1951.53	1935.28	1957.36	1935.01	1949.12	1939.36	1936.13	1937.9	1936.23	1938.5	1953.46	1943.98	1954.78	1956.49	1939.67	1949.8	1940.45	1951.95	1934.96	1957.71	1934.7	1949.18	1939.39	1934.89	1937.53
	2026	2012.21	2002.97	2016.23	2002.5	2008.84	2004.07	2003.61	2002.85	2004.3	2011.75	2007.1	2007.45	2004.51	2012.72	2004.04	2017.06	2002.64	2009.35	2003.79	2003.44	2004.78	2012.42	2007.71	2011.98	2002.82	2016.15	2002.46	2008.77	2004.06	2004.01	2003.6	2004.12	2004.29	2011.6	2007.06	2016.97	2016.25	2004.09	2008.08	2004.56	2012.26	2002.94	2016.35	2002.48	2008.81	2004.14	2003.18	2003.62
b. Statistic data for sf-corrected calculated carbonyl stretching frequencies
		B3LYP(D3BJ)	BP86(D3BJ)	CAM-B3LYP(D3BJ)	PBE(D3BJ)	PBE0(D3BJ)	r2SCAN(D3BJ)	revPBE(D3BJ)	rPBE(D3BJ)	TPSS(D3BJ)	TPSS0(D3BJ)	TPSSh(D3BJ)	M06(D3zero)	M06L(D3zero)	B3LYP(D3zero)	BP86(D3zero)	CAM-B3LYP(D3zero)	PBE(D3zero)	PBE0(D3zero)	revPBE(D3zero)	rPBE(D3zero)	TPSS(D3zero)	TPSS0(D3zero)	TPSSh(D3zero)	B3LYP(D4)	BP86(D4)	CAM-B3LYP(D4)	PBE(D4)	PBE0(D4)	r2SCAN(D4)	revPBE(D4)	REVTPSS(D4)	rPBE(D4)	TPSS(D4)	TPSS0(D4)	TPSSh(D4)	wB97(D4)	wB97X(D4)	r2SCAN3C	M06	M06L	B3LYP	BP86	CAM-B3LYP	PBE	PBE0	r2SCAN	revPBE	REVTPSS
SD		20.2051	22.3321	20.0889	22.6713	20.5098	21.3317	22.0434	22.2143	21.3926	20.4916	20.4954	20.9219	20.7899	20.3805	22.0816	20.2407	22.6511	20.5308	21.7923	21.7742	21.3194	20.6349	20.4622	20.192	22.3737	20.046	22.6771	20.5086	21.3356	21.9344	21.2645	21.8211	21.3801	20.4974	20.4881	17.735	19.155	21.2486	20.8879	20.7899	20.3159	22.3824	20.1747	22.6968	20.5326	21.3197	22.1912	21.2709
Emax		47.8361	56.5768	50.9094	57.4122	49.801	55.1368	56.5173	57.317	55.1561	48.7782	52.2393	48.6061	54.1223	48.6139	56.0045	51.6572	57.2893	49.5913	56.0119	56.2711	54.8583	49.2188	51.8882	47.9149	56.6436	50.6464	57.4388	49.8567	55.1781	56.3331	55.5268	56.5107	55.0983	48.4705	52.2542	46.9221	49.5782	55.5764	48.5719	54.1665	48.15	57.0703	51.6867	57.6688	50.0609	55.3201	57.3179	56.0015
MAE		16.8934	18.5925	16.9151	18.8399	17.2505	17.6843	18.3245	18.5412	17.8088	17.2218	17.1544	17.6148	17.0596	17.0165	18.3856	16.9798	18.8272	17.2475	18.1695	18.1542	17.7585	17.3381	17.1228	16.9111	18.6292	16.8736	18.8525	17.2708	17.6894	18.2462	17.7198	18.1515	17.8155	17.2542	17.1653	14.8473	16.186	17.6138	17.6057	17.0508	17.0285	18.5709	16.9724	18.8296	17.3102	17.6785	18.3972	17.6828
RMSD		20.2071	22.3348	20.0901	22.6741	20.5122	21.3345	22.0461	22.2169	21.3953	20.4935	20.498	20.9242	20.7927	20.3824	22.0844	20.2419	22.6538	20.5332	21.7951	21.7769	21.3222	20.6367	20.4648	20.194	22.3765	20.0472	22.6798	20.511	21.3384	21.9371	21.2672	21.8239	21.3829	20.4993	20.4907	17.7362	19.1563	21.2514	20.8902	20.7927	20.3179	22.3851	20.176	22.6995	20.5351	21.3225	22.1939	21.2736
χfunc-sf		6.0024	6.63444	5.96766	6.7352	6.09304	6.33729	6.54867	6.59941	6.35535	6.08747	6.0888	6.21542	6.17635	6.05447	6.56004	6.01275	6.7292	6.09926	6.4741	6.46871	6.33363	6.13002	6.07895	5.99852	6.6468	5.95492	6.73691	6.09267	6.33845	6.5163	6.31729	6.48266	6.35166	6.0892	6.08665	5.26844	5.69026	6.31261	6.20532	6.17634	6.03532	6.64937	5.99317	6.74277	6.09982	6.33373	6.59258	6.3192
[truncated: 6 more columns]

## Sheet: 6. freq-WLS
6. Carbonyl stretching frequencies corrected with Wavenumber-Linear Scaling (WLS)
a. Intercept and slope for WLS
		B3LYP(D3BJ)	BP86(D3BJ)	CAM-B3LYP(D3BJ)	PBE(D3BJ)	PBE0(D3BJ)	r2SCAN(D3BJ)	revPBE(D3BJ)	rPBE(D3BJ)	TPSS(D3BJ)	TPSS0(D3BJ)	TPSSh(D3BJ)	M06(D3zero)	M06L(D3zero)	B3LYP(D3zero)	BP86(D3zero)	CAM-B3LYP(D3zero)	PBE(D3zero)	PBE0(D3zero)	revPBE(D3zero)	rPBE(D3zero)	TPSS(D3zero)	TPSS0(D3zero)	TPSSh(D3zero)	B3LYP(D4)	BP86(D4)	CAM-B3LYP(D4)	PBE(D4)	PBE0(D4)	r2SCAN(D4)	revPBE(D4)	REVTPSS(D4)	rPBE(D4)	TPSS(D4)	TPSS0(D4)	TPSSh(D4)	wB97(D4)	wB97X(D4)	r2SCAN3C	M06	M06L	B3LYP	BP86	CAM-B3LYP	PBE	PBE0	r2SCAN	revPBE	REVTPSS
intercept		0.67729	0.55984	0.74497	0.54794	0.62064	0.56553	0.571	0.57726	0.58797	0.67217	0.61299	0.62202	0.57982	0.68773	0.56484	0.754	0.54702	0.62536	0.57931	0.58197	0.59059	0.67984	0.61782	0.67621	0.55903	0.74401	0.54745	0.61981	0.56544	0.57347	0.59687	0.57971	0.58835	0.67075	0.6131	0.77648	0.75164	0.569	0.61935	0.5796	0.67955	0.56329	0.74349	0.54983	0.61658	0.566	0.57134	0.59774
slope		0.000136493	0.000220059	9.08342e-05	0.000224643	0.000153476	0.000197257	0.000218002	0.000214368	0.000202688	0.000127461	0.000175267	0.000153723	0.000185938	0.000131886	0.00021795	8.66657e-05	0.000225456	0.000151411	0.000214857	0.000215467	0.000201668	0.000124075	0.000173173	0.000136946	0.000220478	9.12247e-05	0.000224734	0.000153811	0.000197293	0.000216117	0.000197959	0.0002145	0.000202263	0.000128113	0.000175041	7.7805e-05	8.66265e-05	0.000195451	0.000154991	0.000186034	0.000136154	0.000219447	9.17985e-05	0.000224367	0.000155795	0.000197185	0.00021944	0.000198359
R^2		0.39199	0.58971	0.21197	0.59093	0.48598	0.60618	0.58998	0.56459	0.58243	0.3611	0.54907	0.46342	0.59812	0.36187	0.59596	0.1912	0.59479	0.47384	0.5902	0.5888	0.58193	0.33901	0.54005	0.39494	0.58885	0.21479	0.59137	0.48794	0.60614	0.59048	0.56906	0.58668	0.58192	0.36404	0.54884	0.20989	0.2186	0.60331	0.47155	0.59862	0.38374	0.58103	0.21351	0.58646	0.49573	0.60617	0.58253	0.56826
b. Experimental and WLS-corrected calculated carbonyl stretching frequencies
compound	exp	B3LYP(D3BJ)	BP86(D3BJ)	CAM-B3LYP(D3BJ)	PBE(D3BJ)	PBE0(D3BJ)	r2SCAN(D3BJ)	revPBE(D3BJ)	rPBE(D3BJ)	TPSS(D3BJ)	TPSS0(D3BJ)	TPSSh(D3BJ)	M06(D3zero)	M06L(D3zero)	B3LYP(D3zero)	BP86(D3zero)	CAM-B3LYP(D3zero)	PBE(D3zero)	PBE0(D3zero)	revPBE(D3zero)	rPBE(D3zero)	TPSS(D3zero)	TPSS0(D3zero)	TPSSh(D3zero)	B3LYP(D4)	BP86(D4)	CAM-B3LYP(D4)	PBE(D4)	PBE0(D4)	r2SCAN(D4)	revPBE(D4)	REVTPSS(D4)	rPBE(D4)	TPSS(D4)	TPSS0(D4)	TPSSh(D4)	wB97(D4)	wB97X(D4)	r2SCAN3C	M06	M06L	B3LYP	BP86	CAM-B3LYP	PBE	PBE0	r2SCAN	revPBE	REVTPSS
1	1906	1916.24	1900.1	1922.6	1899.78	1914.57	1903.44	1899.68	1897.7	1901.85	1918.21	1907.7	1918.5	1904.46	1917.4	1900.84	1923.11	1900.02	1915.04	1900.15	1899.59	1902.29	1919.02	1908.24	1915.92	1899.9	1922.35	1899.67	1914.36	1903.39	1899.38	1900.8	1899.03	1901.7	1918	1907.46	1919.64	1922.44	1902.67	1917.99	1904.4	1916.58	1899.44	1922.49	1899.34	1914.2	1903.32	1898.72	1900.46
	1929	1947.43	1928.33	1953.48	1928.19	1944.79	1932.91	1928.33	1927.06	1932.17	1949.45	1938.66	1945.88	1934	1948.66	1929.51	1954.25	1928.27	1945.34	1929.98	1929.81	1932.71	1950.29	1939.34	1947.26	1928.15	1953.36	1928.09	1944.66	1932.9	1928.4	1930.98	1928.61	1932.09	1949.34	1938.53	1950.03	1952.34	1932.83	1945.85	1933.97	1948.26	1928.55	1953.99	1928.25	1945.01	1933.06	1928.14	1931.29
	2021	2026.11	2023.16	2025.64	2023.2	2025.54	2024.15	2022.78	2021.36	2023.6	2025.62	2025.09	2026.07	2024.18	2026.25	2023.96	2025.69	2023.3	2025.67	2023.39	2022.66	2023.81	2025.66	2025.3	2025.99	2022.98	2025.65	2023.14	2025.48	2024.14	2023	2022.56	2022.81	2023.56	2025.55	2025	2025.32	2025.84	2023.57	2026.13	2024.17	2025.99	2022.69	2025.81	2022.87	2025.62	2024.17	2021.87	2022.42
2	1927	1922.31	1905.89	1927.32	1905.01	1918.79	1909.24	1904.94	1902.72	1909.26	1922.77	1914.17	1922.58	1909.72	1924.09	1907.17	1928.36	1905.31	1919.61	1906.71	1906.78	1910.07	1924.18	1915.1	1921.94	1905.6	1927.03	1904.77	1918.48	1909.2	1905.21	1908.18	1905.01	1909	1922.49	1913.84	1923.29	1926.11	1908.69	1922.33	1909.77	1923.23	1905.43	1927.79	1904.74	1918.96	1909.24	1904.11	1908.18
	1943	1952.58	1935.49	1957.28	1933.85	1949.2	1939.87	1935.59	1937.08	1940.63	1956.58	1946.2	1948.94	1939.38	1953.22	1935.73	1958.31	1933.45	1949.52	1937.33	1937.64	1940.47	1956.54	1946.37	1952.58	1935.08	1957.44	1934.14	1949.38	1939.88	1937.33	1940.01	1938.02	1941.1	1956.53	1946.55	1952.81	1954.78	1939.59	1948.74	1939.35	1949.79	1932.22	1955.93	1932.01	1947.39	1939.53	1931.08	1938.15
	2032	2024.29	2019.32	2024.34	2018.56	2022.49	2020.76	2019.51	2019.5	2021.17	2024.33	2022.88	2021.95	2019.83	2024.75	2020.21	2024.86	2018.51	2022.78	2021.24	2020.83	2021.25	2024.28	2023.15	2024.21	2018.92	2024.46	2018.63	2022.54	2020.75	2020.66	2020.46	2020.93	2021.38	2024.23	2023	2023.95	2024.18	2020.27	2022.04	2019.84	2022.5	2016.95	2023.73	2017.16	2021.63	2020.55	2016.11	2019.24
3	1910	1886.16	1893.36	1884.16	1893.15	1885.77	1890.84	1892.8	1893.66	1891.98	1884.93	1888.92	1885.78	1889.44	1886.15	1892.94	1884.26	1893.2	1885.77	1892.78	1892.58	1891.88	1884.98	1888.9	1886.1	1893.25	1884.16	1893.14	1885.75	1890.84	1892.47	1892.2	1892.62	1891.94	1884.85	1888.86	1883.69	1883.3	1891.32	1885.28	1889.47	1885.8	1893.34	1883.66	1893.24	1885.2	1890.84	1893.17	1892.23
	1930	1916.11	1925.4	1913.24	1924.78	1916.33	1923.39	1924.71	1927.19	1925.07	1916.26	1921.36	1915.57	1918.96	1915.08	1924.42	1913.03	1924.36	1915.79	1924.51	1924.59	1924.47	1915.48	1920.87	1916.09	1925.2	1913.42	1924.86	1916.44	1923.44	1924.72	1925.6	1925.02	1925.25	1916.26	1921.59	1910.97	1909.93	1923.53	1915.29	1918.96	1914.87	1924.44	1912.5	1924.36	1915.48	1923.23	1923.7	1925.04
	2029	2009.08	2020.08	2005.03	2019.72	2011.93	2019.98	2019.9	2021.63	2019.7	2008.83	2016.09	2010.53	2019.19	2007.52	2018.91	2004.28	2019.38	2011.2	2019.07	2019.62	2018.93	2007.6	2015.3	2009.01	2019.88	2005.18	2019.74	2011.98	2020	2019.55	2020.7	2019.75	2019.74	2008.8	2016.19	2009.95	2006.91	2020.14	2010.51	2019.22	2008.17	2019.36	2004.7	2019.43	2011.66	2019.88	2019.47	2020.42
4	1904	1878.41	1886.82	1876.5	1886.94	1878.03	1884.26	1886.21	1887.52	1884.98	1877.01	1881.19	1877.37	1883.88	1878.15	1886.11	1876.5	1886.7	1877.78	1885.82	1886.4	1884.57	1876.81	1880.86	1878.18	1886.59	1876.44	1886.79	1877.91	1884.25	1885.8	1885.39	1885.83	1884.83	1876.8	1881.06	1876.51	1876.09	1884.37	1876.98	1883.94	1878.3	1886.85	1876.13	1886.95	1877.45	1884.25	1886.36	1885.45
	1923	1910.44	1919.86	1907.96	1919	1910.39	1917.03	1919.73	1922.19	1918.7	1910.34	1914.83	1908.19	1913.65	1910.12	1919.16	1908.17	1918.77	1910.27	1920.52	1920.4	1918.26	1910.02	1914.68	1910.41	1919.5	1908.11	1919.13	1910.47	1917.03	1919.8	1919.02	1920.2	1918.91	1910.24	1914.98	1906.62	1905.74	1917.54	1907.76	1913.63	1908.14	1917.9	1906.77	1918.01	1908.97	1916.81	1917.68	1917.97
	2028	2007.25	2017.65	2003.61	2017.39	2010.45	2017.46	2017.89	2019.21	2016.55	2006.97	2013.51	2008.48	2018.01	2006.15	2016.8	2003.02	2017.23	2009.98	2017.6	2017.92	2015.99	2006.1	2012.97	2007.18	2017.34	2003.74	2017.4	2010.48	2017.46	2017.49	2017.65	2017.64	2016.54	2006.88	2013.49	2008.91	2006.05	2017.79	2008.4	2018.05	2005.9	2016.56	2003.06	2016.87	2009.94	2017.4	2017.08	2017.24
5	1904	1880.65	1891.98	1875.96	1892.53	1880.23	1888.58	1891.23	1892.37	1889.8	1878.67	1884.92	1879.61	1887.73	1880.45	1891.3	1876.04	1892.29	1880.07	1891	1891.51	1889.4	1878.54	1884.62	1880.37	1891.68	1875.81	1892.28	1880.05	1888.56	1890.63	1890.07	1890.55	1889.55	1878.37	1884.69	1874.47	1874.23	1888.61	1879.22	1887.69	1880.76	1892.65	1875.71	1892.83	1879.84	1888.62	1891.78	1890.46
	1922	1919.51	1931.02	1914.16	1930.86	1918.82	1927.08	1930.25	1931.83	1929.2	1917.46	1924.25	1916.76	1922.08	1918.74	1930.05	1913.85	1930.58	1918.4	1930.04	1930.29	1928.74	1916.96	1923.81	1919.5	1930.86	1914.25	1930.92	1918.88	1927.11	1929.96	1929.07	1930.11	1929.27	1917.44	1924.32	1910.8	1910.5	1927.73	1916.48	1922.08	1918.82	1930.55	1913.59	1930.74	1918.29	1927.07	1930.23	1928.84
	2025	2008.27	2021.68	2003.33	2021.83	2011.05	2019.98	2021.19	2022.25	2020.08	2007.12	2015.45	2009.21	2019.25	2006.83	2020.55	2002.47	2021.52	2010.35	2020.21	2020.76	2019.42	2006.08	2014.65	2008.23	2021.52	2003.43	2021.81	2011.06	2019.99	2020.68	2020.92	2020.66	2020.04	2007.08	2015.41	2008.62	2005.68	2020.39	2009.21	2019.27	2007.71	2021.56	2003.05	2021.84	2011	2020.04	2021.51	2021.02
6	1899	1928.13	1909.56	1932.93	1908.36	1924.55	1914.08	1909.62	1908.5	1914.24	1929.89	1920.23	1928.67	1913.17	1929.16	1910.19	1933.45	1908.37	1924.95	1911.03	1911	1914.61	1930.61	1920.68	1928.01	1909.43	1932.77	1908.43	1924.45	1914.08	1909.87	1913.39	1910.15	1914.32	1929.81	1920.2	1928.5	1931.67	1914.28	1928.36	1913.18	1928.46	1908.96	1933.03	1908.06	1924.28	1914.04	1908.67	1913.04
	1933	1952.81	1938.37	1957.2	1937.49	1949.37	1942.1	1937.96	1937.39	1942.86	1955.2	1947.22	1951.54	1940.18	1954.02	1939.65	1958.05	1937.81	1950.03	1940.13	1939.78	1943.39	1955.85	1947.99	1952.77	1938.15	1957.23	1937.51	1949.38	1942.13	1938.52	1942.18	1938.73	1942.97	1955.18	1947.32	1952.73	1955.1	1941.67	1951.3	1940.17	1952.13	1937.12	1956.91	1936.74	1948.8	1941.96	1935.89	1941.46
	2031	2023.64	2018.36	2024.13	2017.73	2021.32	2020.27	2018.6	2017.91	2020.84	2022.97	2022.03	2021.86	2018.19	2024.4	2019.53	2024.61	2017.97	2021.8	2020.6	2020.24	2021.21	2023.3	2022.63	2023.56	2018.05	2024.17	2017.72	2021.29	2020.28	2019.19	2020.07	2019.4	2020.93	2022.88	2022.07	2024.04	2024.18	2019.91	2021.84	2018.2	2022.97	2016.95	2024.03	2016.9	2021.09	2020.16	2016.51	2019.35
7	1866	1870.9	1880.59	1870.49	1881.51	1872.73	1877.56	1880.22	1881.85	1877.49	1870.73	1874.1	1872.16	1879.54	1870.2	1879	1870.2	1881.06	1872.37	1878.03	1878.47	1876.61	1870.31	1873.39	1870.72	1880.49	1870.38	1881.4	1872.63	1877.55	1879.83	1878.05	1879.77	1877.37	1870.58	1873.98	1872.59	1871.84	1875.88	1871.73	1879.62	1871.01	1880.88	1870.16	1881.69	1872.25	1877.5	1880.68	1878.17
	1911	1905.37	1913.36	1904.6	1914.17	1906.23	1911.62	1913.25	1914.79	1911.99	1905.01	1908.75	1905.53	1911.3	1904.95	1912.65	1904.36	1913.98	1905.96	1912.79	1913.1	1911.67	1904.71	1908.43	1905.3	1913.29	1904.56	1914.08	1906.21	1911.63	1912.84	1912.41	1913.19	1911.9	1904.94	1908.68	1905.56	1904.56	1912	1905.34	1911.32	1905.75	1914.32	1904.59	1914.78	1906.19	1911.85	1914.56	1913.15
	2016	2007.57	2018.57	2003.87	2019.37	2011.84	2018.76	2018.35	2019.23	2016.76	2007.27	2013.96	2011.46	2021.96	2006.01	2017.17	2002.8	2019.06	2011.07	2016.45	2017.15	2015.96	2006.1	2013.01	2007.5	2018.51	2003.91	2019.26	2011.83	2018.77	2017.75	2017.98	2017.79	2016.61	2007.22	2013.84	2009.8	2007.05	2018.43	2011.53	2022.03	2007.74	2019.44	2003.92	2019.92	2012.12	2018.94	2019.77	2018.69
8	1872	1872.32	1881.29	1872.17	1882.14	1874	1878.9	1881.06	1882.51	1878.32	1872.06	1875.14	1872.97	1880.25	1871.62	1879.76	1871.89	1881.74	1873.64	1879.27	1879.48	1877.5	1871.66	1874.56	1872.1	1881.15	1872.05	1882	1873.88	1878.89	1880.56	1879	1880.48	1878.18	1871.87	1875	1874.53	1873.77	1878.68	1872.39	1880.27	1872.26	1881.43	1871.78	1882.29	1873.48	1878.93	1881.44	1879.12
	1914	1908.07	1915.86	1907.34	1916.68	1909.16	1914.51	1915.94	1917.42	1914.62	1907.8	1911.53	1907.27	1913.38	1907.68	1915.26	1907.13	1916.48	1908.82	1915.59	1915.9	1914.34	1907.5	1911.19	1908.03	1915.79	1907.35	1916.61	1909.14	1914.54	1915.59	1915.18	1915.95	1914.53	1907.74	1911.47	1908.32	1907.29	1914.94	1907.07	1913.37	1908.54	1916.78	1907.35	1917.27	1909.16	1914.77	1917.2	1915.88
	2019	2008.62	2019.5	2004.96	2020.3	2012.98	2019.98	2019.48	2020.21	2017.86	2008.38	2015.1	2011.63	2022.09	2007.06	2018.2	2003.89	2019.99	2012.16	2017.75	2018.44	2017.11	2007.21	2014.17	2008.56	2019.42	2005.03	2020.19	2012.97	2019.99	2018.88	2019.17	2018.92	2017.69	2008.34	2014.98	2010.73	2008.08	2020.06	2011.64	2022.11	2008.78	2020.3	2004.99	2020.82	2013.26	2020.22	2020.8	2019.86
9	1871	1871.3	1880.14	1871.39	1881.02	1873.06	1877.75	1879.98	1881.43	1877.25	1871.23	1874.22	1872.15	1878.84	1870.6	1878.6	1871.12	1880.62	1872.68	1877.97	1878.43	1876.43	1870.8	1873.53	1871.1	1880.04	1871.3	1880.92	1872.95	1877.74	1879.55	1878.11	1879.49	1877.12	1871.05	1874.1	1873.86	1873.13	1877.43	1871.61	1878.87	1871.32	1880.33	1870.98	1881.16	1872.52	1877.72	1880.4	1878.21
	1890	1906.71	1914.54	1906.14	1915.4	1907.62	1913.06	1914.67	1916.1	1913.39	1906.42	1910.18	1905.79	1911.96	1906.33	1913.92	1905.98	1915.19	1907.29	1914.28	1914.61	1913.07	1906.12	1909.85	1906.68	1914.51	1906.14	1915.36	1907.62	1913.09	1914.37	1913.99	1914.76	1913.33	1906.37	1910.15	1907.42	1906.18	1913.58	1905.63	1911.93	1907.13	1915.45	1906.15	1916	1907.64	1913.32	1915.92	1914.69
	2016	2007.66	2018.73	2004.03	2019.57	2011.86	2019.08	2018.76	2019.46	2017.11	2007.4	2014.22	2010.62	2021.08	2006.1	2017.41	2003.01	2019.26	2011.06	2016.97	2017.71	2016.34	2006.23	2013.27	2007.63	2018.68	2004.11	2019.49	2011.88	2019.09	2018.21	2018.49	2018.28	2016.97	2007.37	2014.12	2010.08	2007.21	2019.19	2010.65	2021.09	2007.79	2019.52	2004.05	2020.08	2012.15	2019.29	2020.08	2019.16
10	1869	1868.44	1877.63	1868.77	1878.97	1870.35	1875.62	1877.38	1879.27	1874.55	1868.72	1871.56	1869.85	1876.89	1867.86	1876.59	1868.13	1878.56	1870.24	1875.02	1875.48	1873.8	1868.15	1870.71	1868.29	1877.57	1868.68	1878.89	1870.28	1875.62	1877.47	1875.34	1877.23	1874.46	1868.56	1871.45	1870.92	1870.23	1873.9	1869.51	1876.96	1868.56	1878.02	1868.45	1879.15	1869.83	1875.59	1878.24	1875.51
	1913	1901.64	1909.25	1901.25	1910.02	1902.44	1907.89	1909.18	1910.56	1907.97	1901.29	1904.81	1901.93	1907.83	1901.3	1908.5	1901.21	1909.86	1902.19	1908.76	1909.09	1907.67	1901.13	1904.56	1901.62	1909.25	1901.27	1909.99	1902.44	1907.9	1908.81	1908.59	1909.15	1907.93	1901.26	1904.78	1902.74	1901.66	1908.38	1901.75	1907.87	1902.06	1910.34	1901.28	1910.71	1902.42	1908.13	1910.58	1909.36
	2021	2004.62	2015.32	2001.24	2016.19	2008.72	2015.98	2015.21	2015.98	2013.57	2004.3	2010.84	2008.53	2019.42	2003.12	2014.05	2000.21	2015.92	2008.03	2013.36	2014.1	2012.83	2003.2	2009.92	2004.6	2015.31	2001.31	2016.12	2008.73	2015.99	2014.73	2014.92	2014.73	2013.44	2004.29	2010.74	2007.68	2004.81	2015.76	2008.61	2019.49	2004.79	2016.32	2001.28	2016.79	2008.99	2016.21	2016.76	2015.66
11	1866	1869.86	1878.43	1870.29	1879.56	1871.99	1876.5	1878.57	1879.76	1875.48	1870.02	1872.65	1871.43	1878.31	1869.38	1877.26	1870.07	1879.2	1871.42	1876.46	1876.93	1874.97	1869.68	1872.08	1869.67	1878.59	1870.18	1879.44	1871.9	1876.49	1878.07	1876.6	1877.97	1875.57	1869.98	1872.53	1873.05	1872.08	1876.23	1870.85	1878.34	1869.87	1878.96	1869.92	1879.72	1871.43	1876.57	1879.03	1876.77
	1911	1904.25	1911.73	1903.99	1912.57	1905.42	1910.26	1911.82	1913.16	1910.57	1904.14	1907.63	1903.77	1909.56	1903.85	1911.09	1903.79	1912.39	1905.15	1911.48	1911.76	1910.24	1903.84	1907.3	1904.27	1911.66	1904.03	1912.56	1905.45	1910.3	1911.57	1911.23	1911.92	1910.48	1904.1	1907.62	1905.38	1904.29	1910.79	1903.63	1909.57	1904.79	1912.68	1904.09	1913.24	1905.49	1910.51	1913.22	1911.96
	2023	2005.53	2016.2	2002.28	2017.07	2009.91	2016.69	2016.27	2016.83	2014.61	2005.41	2011.92	2008.84	2019.25	2004.01	2014.97	2001.25	2016.8	2009.1	2014.55	2015.29	2013.9	2004.25	2011.01	2005.52	2016.18	2002.37	2017.01	2009.94	2016.7	2015.77	2016.01	2015.81	2014.48	2005.41	2011.84	2008.51	2005.72	2016.83	2008.87	2019.3	2005.74	2017.1	2002.35	2017.65	2010.23	2016.91	2017.72	2016.72
12	1874	1867.98	1876.67	1867.67	1877.66	1869.35	1875.07	1876.48	1878.28	1874.38	1867.38	1870.52	1869.21	1875.99	1867.06	1875.37	1867.4	1877.36	1869.16	1874.17	1874.71	1873.46	1867.25	1870.15	1867.89	1876.57	1867.67	1877.45	1869.35	1875.07	1876.88	1875.04	1876.67	1874.34	1867.26	1870.48	1870.45	1869.18	1873.39	1868.74	1875.84	1867.93	1877.21	1867.6	1877.76	1869.5	1874.56	1876.75	1875.17
	1874	1900.98	1908.69	1900.48	1909.61	1901.52	1907.33	1908.6	1910.15	1907.33	1900.36	1904.07	1901.14	1907.43	1900.45	1908.02	1900.31	1909.36	1901.24	1908.16	1908.54	1907.06	1900.11	1903.81	1901.01	1908.81	1900.51	1909.61	1901.57	1907.38	1908.43	1908.11	1908.79	1907.33	1900.34	1904.09	1902.34	1900.83	1907.85	1900.95	1907.43	1901.44	1909.85	1900.73	1910.26	1901.72	1907.66	1910.13	1908.84
	2024	2004.19	2014.74	2000.41	2015.52	2007.8	2015.4	2014.5	2015.41	2013.05	2003.36	2010.05	2007.94	2018.85	2002.31	2013.33	1999.42	2015.19	2007.09	2012.63	2013.44	2012.28	2002.28	2009.24	2004.21	2014.79	2000.53	2015.45	2007.88	2015.44	2014.28	2014.46	2014.32	2012.98	2003.36	2010.02	2007.31	2003.96	2015.19	2007.99	2018.82	2004.3	2015.78	2000.84	2016.1	2008.56	2015.57	2016.02	2015.17
13	1866	1869.22	1877.94	1869.64	1878.76	1871.17	1875.6	1877.68	1878.56	1875.11	1869.44	1872.15	1870.77	1877.1	1868.48	1876.2	1869.24	1878.38	1870.6	1875.9	1876.37	1874.18	1868.94	1871.67	1869.07	1877.85	1869.57	1878.67	1871.08	1875.6	1877.03	1876.17	1877.05	1874.75	1869.28	1872.1	1872.39	1871.64	1875.83	1870.31	1877.16	1869	1877.86	1869.22	1878.62	1870.82	1875.58	1877.99	1875.97
	1866	1903.73	1911.27	1903.46	1912.19	1904.71	1909.79	1911.4	1912.68	1910.06	1903.59	1907.15	1903.14	1908.89	1903.09	1910.57	1902.97	1911.99	1904.58	1910.87	1911.26	1909.7	1903.09	1906.82	1903.79	1911.34	1903.53	1912.22	1904.76	1909.86	1911.21	1910.82	1911.57	1910	1903.61	1907.18	1904.84	1903.92	1910.51	1903.01	1908.94	1904.18	1912.03	1903.61	1912.6	1904.9	1910.06	1912.51	1911.48
	2015	2005.03	2015.75	2001.78	2016.61	2009.27	2016.12	2015.8	2016.21	2014.18	2004.9	2011.46	2008.39	2018.53	2003.27	2014.33	2000.49	2016.31	2008.52	2013.99	2014.8	2013.32	2003.55	2010.57	2005.07	2015.78	2001.9	2016.59	2009.32	2016.16	2015.25	2015.61	2015.34	2013.95	2004.92	2011.42	2008	2005.34	2016.53	2008.46	2018.61	2005.11	2016.36	2001.88	2016.91	2009.77	2016.34	2016.95	2016.18
14	1864	1872.94	1882.75	1872.73	1884.13	1874.91	1880.09	1882.63	1884.02	1879.84	1872.95	1876.18	1874.6	1881.05	1872.21	1881.29	1872.35	1883.7	1874.54	1880.32	1880.6	1879.04	1872.39	1875.49	1872.68	1882.61	1872.61	1883.9	1874.78	1880.06	1881.97	1880.43	1881.81	1879.65	1872.7	1876.06	1875.15	1874.23	1878.42	1874.18	1881.15	1873.15	1883.69	1872.46	1884.32	1874.49	1880.02	1883.36	1880.59
	1913	1906.46	1914.78	1905.68	1915.5	1907.37	1913.18	1914.55	1916.05	1913.42	1905.95	1910.05	1906.31	1912.8	1905.93	1914.02	1905.39	1915.32	1907	1913.97	1914.2	1913.06	1905.63	1909.71	1906.43	1914.72	1905.67	1915.42	1907.34	1913.22	1914.09	1913.83	1914.36	1913.32	1905.89	1909.96	1907.45	1905.76	1913.51	1906.06	1912.85	1907.05	1915.81	1905.77	1916.19	1907.46	1913.42	1915.95	1914.66
	2023	2008.05	2019.02	2004.46	2019.85	2012.27	2019.48	2018.74	2019.53	2017.24	2007.64	2014.38	2011.74	2022.5	2006.41	2017.63	2003.34	2019.55	2011.45	2016.78	2017.43	2016.44	2006.45	2013.45	2007.95	2018.93	2004.51	2019.71	2012.23	2019.49	2018.04	2018.39	2018.04	2017.06	2007.57	2014.24	2011.01	2007.76	2019.11	2011.76	2022.58	2008.32	2020.09	2004.57	2020.47	2012.63	2019.69	2020.28	2019.2
15	1874	1874.25	1883.73	1874.22	1884.52	1876.09	1881.37	1883.33	1884.57	1880.78	1874.23	1877.61	1874.91	1881.89	1873.53	1882.38	1873.77	1884.21	1875.65	1881.29	1881.83	1880.01	1873.64	1876.73	1874.34	1883.58	1874.15	1884.25	1876.03	1881.27	1882.71	1881.37	1882.38	1880.42	1873.94	1877.47	1877.05	1876.08	1881.12	1874.4	1882.1	1874.72	1884.4	1873.96	1884.74	1875.93	1881.23	1884.05	1881.5
	1874	1909.12	1917.09	1908.53	1917.88	1910.34	1915.58	1917.05	1918.43	1915.88	1909.05	1912.85	1908.68	1914.15	1908.77	1916.52	1908.28	1917.77	1909.93	1916.63	1916.88	1915.67	1908.68	1912.27	1909.23	1917.01	1908.55	1917.74	1910.24	1915.6	1916.7	1916.33	1916.86	1915.75	1908.88	1912.69	1909.88	1908.67	1915.92	1908.52	1914.2	1909.61	1918.06	1908.58	1918.59	1910.21	1915.76	1918.32	1917.17
	2021	2008.82	2019.93	2005.4	2020.63	2013.17	2020.31	2019.73	2020.36	2018.28	2008.69	2015.53	2011.82	2022.07	2007.29	2018.71	2004.28	2020.43	2012.28	2017.96	2018.7	2017.56	2007.42	2014.37	2008.99	2019.78	2005.5	2020.45	2013.1	2020.23	2019.11	2019.41	2019.02	2018.04	2008.51	2015.34	2011.67	2008.73	2020.32	2011.89	2022.2	2009.19	2020.78	2005.49	2021.26	2013.49	2020.45	2021.08	2020.21
16	1889	1871.55	1882.86	1868.53	1883.96	1872.44	1879.29	1883.73	1884.38	1879.34	1870	1874.78	1872.2	1879.84	1871.8	1882.54	1868.84	1883.89	1872.49	1883.71	1883.94	1879.22	1870.19	1874.79	1871.36	1882.75	1868.42	1883.84	1872.31	1879.28	1883.32	1880.4	1883.33	1879.21	1869.78	1874.65	1870.13	1869.25	1879.99	1871.77	1879.83	1871.76	1883.41	1868.39	1884.26	1872.09	1879.39	1884.35	1880.84
	1889	1894.16	1902.67	1893.36	1903.43	1895.23	1900.21	1902.78	1902.91	1900.34	1893.33	1897.07	1894.91	1898.83	1894.29	1902.62	1893.48	1903.55	1895.3	1903.05	1903.15	1900.38	1893.48	1897.2	1894.28	1902.8	1893.47	1903.45	1895.29	1900.25	1902.66	1901.29	1902.61	1900.4	1893.39	1897.15	1895.71	1894.03	1900.88	1894.47	1898.88	1894.18	1903.26	1893.06	1903.73	1894.86	1900.22	1903.49	1901.62
	2012	1997.9	2008.17	1995.04	2009.16	2002.17	2008.25	2009.13	2009.2	2005.65	1997.21	2003.09	2002.05	2010.78	1996.98	2007.65	1994.37	2009.14	2001.75	2008.46	2009.1	2005.29	1996.48	2002.64	1997.8	2008.08	1995.11	2008.99	2002.13	2008.25	2008.43	2007.36	2008.39	2005.47	1997.11	2002.95	2003.05	1999.48	2008.84	2001.97	2010.83	1997.88	2008.9	1994.94	2009.53	2002.27	2008.35	2010.13	2008.01
17	1898	1877.08	1887.66	1874.39	1888.54	1877.88	1884.21	1888.15	1888.78	1884.45	1875.62	1880.24	1877.89	1884.08	1877.26	1887.3	1874.67	1888.48	1877.93	1888.13	1888.27	1884.31	1875.8	1880.22	1876.91	1887.57	1874.3	1888.43	1877.78	1884.2	1887.73	1885.42	1887.69	1884.3	1875.45	1880.12	1876.18	1875.1	1884.83	1877.45	1884.08	1877.07	1888.05	1874.14	1888.75	1877.44	1884.25	1888.67	1885.73
	1898	1897.57	1904.62	1897.63	1905.16	1898.68	1902.36	1904.41	1904.6	1902.84	1897.22	1900.26	1898.03	1900.08	1897.64	1904.61	1897.68	1905.31	1898.73	1904.77	1904.74	1902.93	1897.33	1900.34	1897.74	1904.72	1897.79	1905.19	1898.78	1902.39	1904.31	1903.68	1904.23	1902.87	1897.32	1900.38	1899.87	1898.05	1903.1	1897.64	1900.11	1897.44	1905.16	1897.24	1905.48	1898.28	1902.45	1905.11	1903.96
	2015	1998.05	2007.05	1996.03	2007.95	2002.34	2007.19	2007.82	2007.89	2004.88	1997.63	2002.88	2001.72	2009.26	1997.09	2006.53	1995.35	2007.92	2001.89	2007.17	2007.75	2004.56	1996.89	2002.4	1997.94	2006.91	1996.1	2007.77	2002.28	2007.18	2007.11	2006.47	2007.01	2004.64	1997.54	2002.74	2004.47	2000.69	2007.79	2001.68	2009.3	1997.94	2007.74	1995.91	2008.33	2002.43	2007.34	2008.77	2007.12
18	1928	1941.44	1950.34	1939.26	1950.03	1942.86	1945.99	1950.04	1950.52	1949.31	1941.59	1946.36	1940.08	1942.13	1940.76	1950.1	1938.97	1949.96	1942.52	1949.78	1949.24	1949.16	1941.27	1946.04	1941.72	1950.35	1939.49	1950.06	1943	1946	1950.05	1949.4	1949.73	1949.46	1941.77	1946.55	1936.65	1936.47	1946.08	1939.82	1942.09	1939.63	1949.43	1938.15	1949.41	1941.64	1945.82	1949.03	1948.7
	1948	1959.29	1972.05	1954.49	1971.45	1960.83	1965.51	1971.03	1971.69	1970.23	1958.62	1965.74	1956.84	1959.1	1958.44	1971.14	1953.9	1971.34	1960.4	1970.63	1970.68	1969.76	1958.09	1965.19	1959.27	1971.93	1954.56	1971.44	1960.83	1965.5	1970.65	1969.77	1970.14	1970.14	1958.6	1965.67	1949.9	1949.8	1965.29	1956.37	1959.03	1957.95	1971.24	1953.61	1970.95	1959.95	1965.32	1969.93	1969.48
	2040	2043.53	2057.13	2037.21	2057.32	2047.15	2053.74	2057.16	2057.46	2055.56	2042.13	2051.32	2044.05	2051.28	2042.25	2056.34	2036.17	2057.36	2046.59	2056.4	2056.86	2055.1	2041.2	2050.66	2043.43	2057	2037.29	2057.12	2047.12	2053.74	2056.25	2055.89	2055.96	2055.25	2042.08	2051.1	2039.28	2037.51	2053.77	2043.97	2051.28	2042.99	2057.48	2036.92	2057.45	2047.19	2053.87	2057.56	2056.52
19	1913	1905.58	1881.7	1914.22	1881.49	1903.39	1885.94	1882.41	1879.13	1883.31	1906.8	1892.45	1904.32	1889.37	1907.59	1882.13	1914.47	1881.87	1903.97	1881.83	1881.69	1883.69	1907.78	1892.75	1905.37	1881.91	1913.85	1881.44	1903.18	1885.97	1881.87	1880.7	1881.59	1883.08	1906.74	1892.08	1909.21	1914.39	1885.63	1903.96	1889.29	1908.57	1883.05	1915.47	1882.43	1904.48	1886.16	1884.57	1881.9
	1933	1946.53	1924.31	1953.75	1923.74	1943.38	1930.52	1925.2	1923.64	1928.97	1948.97	1936.72	1945.39	1932.48	1947.6	1926.32	1954.92	1924.11	1944.24	1925.24	1924.79	1930.03	1950.23	1937.93	1946.43	1924.09	1953.62	1923.7	1943.25	1930.52	1925.67	1928.19	1925.88	1929.03	1948.81	1936.67	1951.31	1952.71	1930.96	1945.44	1932.53	1947.36	1924	1954.29	1923.54	1943.52	1930.59	1924.22	1927.91
	2026	2027.67	2024.43	2027.21	2024.35	2026.34	2024.73	2025.02	2023.63	2024.66	2026.7	2025.93	2025.04	2023.65	2027.69	2025.68	2027.53	2024.58	2026.66	2024.71	2023.93	2025.13	2026.98	2026.41	2027.72	2024.36	2027.23	2024.4	2026.34	2024.75	2025.72	2023.36	2025.62	2024.78	2026.67	2025.98	2026.5	2026.69	2024.57	2025.24	2023.69	2027.63	2023.91	2027.44	2024.07	2026.43	2024.73	2023.98	2023.03
20	1911	1959.92	1938.56	1964.46	1938.29	1957.39	1943.57	1939.72	1937.53	1943.43	1961.84	1950.92	1961.57	1948.47	1961.79	1940.7	1965.24	1939.13	1958.26	1942.36	1941.61	1944.66	1963.05	1952.12	1959.57	1938.45	1964.17	1938.03	1957.13	1943.56	1939.2	1942.18	1939.15	1943.1	1961.61	1950.57	1959.37	1962.77	1943.8	1961.49	1948.41	1961.73	1939.58	1965.44	1938.75	1958.12	1943.75	1940.56	1942.96
	1939	1973.66	1957.78	1977.16	1956.32	1971.73	1959.6	1956.17	1953.34	1960.01	1974.7	1965.89	1975.67	1961.39	1974.96	1959.03	1977.69	1956.78	1972.31	1957.89	1957.16	1960.75	1975.58	1966.65	1973.47	1957.67	1976.98	1956.28	1971.6	1959.58	1956.07	1959.03	1955.48	1959.97	1974.63	1965.73	1974.01	1976.16	1959.63	1975.31	1961.23	1973.74	1956.14	1977.14	1955.33	1971.37	1959.18	1954.32	1958.06
	2032	2055.08	2052.16	2051.77	2051.6	2054.27	2051.73	2051.56	2049.11	2052.58	2053.73	2054.03	2055.58	2052.53	2055.46	2053.42	2051.66	2052.17	2054.5	2052.95	2052.1	2053.18	2053.87	2054.47	2054.95	2052.1	2051.73	2051.52	2054.21	2051.73	2051.49	2051.42	2051.01	2052.46	2053.69	2053.89	2049.93	2051.34	2051.59	2055.55	2052.45	2055.09	2051.48	2051.94	2051.13	2054.41	2051.55	2050.75	2051.08
21	1881	1875.63	1884.6	1873.13	1883.99	1875.63	1881.24	1883.78	1883.46	1881.18	1873.96	1878.16	1876.37	1881.16	1875.35	1884.16	1872.91	1884.04	1875.44	1883.04	1882.7	1881.16	1873.91	1877.97	1875.72	1884.6	1873.19	1884.08	1875.69	1881.26	1883.56	1882.09	1883.15	1881.26	1874	1878.21	1871.7	1872.07	1881.61	1875.61	1881.19	1874.57	1883.34	1872.09	1883.4	1874.44	1880.88	1883.04	1881.18
	1920	1915.7	1925.27	1913.26	1925.04	1916.36	1922.5	1925.12	1927.88	1924.2	1915.85	1920.81	1915.47	1915.7	1914.26	1924.11	1912.36	1924.54	1915.51	1924.76	1924.98	1923.62	1914.86	1920.1	1916.32	1925.48	1913.74	1925.47	1916.83	1922.63	1925.8	1925.03	1926.03	1924.71	1916.32	1921.34	1909.34	1909.02	1922.71	1914.96	1915.73	1913.43	1924.16	1911.34	1924.51	1914.93	1922.33	1924.11	1924.27
	2019	2005.23	2016.49	2001.98	2016.58	2008.24	2015.36	2016.68	2018.32	2014.97	2004.51	2011.58	2006	2013.35	2003.61	2015.34	2000.93	2016.25	2007.39	2015.63	2016.22	2014.35	2003.33	2010.72	2005.52	2016.6	2002.23	2016.77	2008.47	2015.43	2016.73	2016.14	2016.84	2015.16	2004.73	2011.8	2006.8	2003.84	2015.55	2005.96	2013.42	2004.2	2016.23	2001.32	2016.53	2007.89	2015.35	2016.91	2016.12
22	1879	1856.95	1865.02	1856.36	1865.89	1857.99	1863.4	1865.36	1866.98	1864.15	1857.65	1860.88	1860.03	1865.43	1856.91	1863.49	1856.25	1865.46	1857.83	1864.78	1865.48	1863.28	1857.27	1860.5	1857.11	1865.04	1856.12	1865.96	1857.99	1863.4	1865.96	1864.65	1866.14	1864.05	1857.62	1860.8	1871.58	1870.92	1864.14	1870.87	1865.93	1859.6	1868.62	1868.8	1868.11	1870.89	1864.6	1868.29	1866.77
	1919	1898.95	1907.66	1898.86	1906.68	1899.09	1905.31	1907.09	1906.87	1905.52	1898.44	1902.21	1896.48	1904.93	1898.93	1907.23	1898.6	1906.75	1899.15	1906.7	1905.85	1905.62	1898.6	1902.18	1899.34	1908.25	1899.02	1907.08	1899.28	1905.34	1907.31	1906.83	1907.06	1906.19	1898.81	1902.7	1899.36	1898.74	1905.98	1900.22	1904.91	1898.23	1905.65	1898.36	1905.83	1899.82	1904.48	1906.67	1905
	2013	1995.86	2002.84	1994.44	2002.7	1999.17	2004.33	2003.2	2002.35	2001.82	1995.57	2000.56	1998.99	2008.11	1994.93	2002.26	1993.45	2002.87	1998.78	2002.26	2002.17	2001.69	1994.88	2000.12	1996	2003.11	1994.49	2002.77	1999.18	2004.29	2002.75	2003.26	2002.61	2001.96	1995.71	2000.63	2003.55	2000.67	2005.06	2002.65	2008.31	1996.71	2003.34	1996.64	2003.27	2002.92	2004.35	2005.44	2003.45
23	1884	1865.57	1876.17	1859.15	1875.71	1865.53	1872.68	1877.71	1880.44	1875.04	1866.05	1870.89	1864.09	1872.46	1866.31	1876.87	1860.81	1875.92	1866.16	1878.82	1878.12	1875.16	1866.09	1871.32	1865.89	1876.49	1859.5	1876.02	1865.86	1872.76	1878.67	1876.64	1878.47	1875.51	1866.09	1871.36	1853.92	1855.39	1872.77	1861.28	1872.27	1860.73	1872.06	1856.94	1873.35	1863.05	1872.55	1873.65	1874.5
	1931	1927.11	1938.21	1922.88	1937.87	1928.12	1933.64	1936.14	1939.97	1935.01	1925.82	1931.68	1929.61	1926	1925.9	1935.52	1921.87	1936.9	1927.29	1934.67	1935.13	1934.36	1925.29	1930.9	1928.31	1940.25	1923.53	1938.45	1928.78	1933.81	1936.71	1935.22	1936.72	1935.68	1926.7	1932.37	1918.19	1917.99	1933.68	1929.05	1925.89	1928.03	1942.86	1922.41	1940.32	1928.08	1933.49	1938.87	1935.48
	2016	2009.22	2023.52	2003.51	2023.65	2011.98	2020.13	2022.76	2026	2020.94	2007.64	2016.52	2010.93	2016.21	2007.35	2021.04	2002.19	2022.8	2010.94	2021	2021.94	2020.01	2006.38	2015.41	2009.85	2024.94	2003.81	2023.96	2012.32	2020.24	2022.93	2021.49	2022.94	2021.26	2008.07	2016.86	2006.55	2003.81	2020.12	2010.81	2016.14	2009.94	2027.48	2003.63	2025.64	2012.43	2020.17	2025.27	2022.08
24	1890	1880.69	1892.11	1875.52	1891.86	1881.97	1888.32	1890.79	1891.88	1888.88	1880.26	1885.35	1879.3	1885.93	1880.83	1891.76	1876.79	1891.82	1882.08	1891.03	1890.63	1888.5	1880.3	1885.38	1880.94	1892.34	1875.85	1892.11	1882.21	1888.41	1891.17	1890.47	1890.79	1889.19	1880.35	1885.7	1874.48	1873.68	1888.46	1879.03	1885.88	1878.74	1891.06	1873.98	1891.17	1880.57	1888.02	1889.8	1889.55
	1920	1917.59	1922.79	1917.46	1923.12	1918.28	1919.94	1922.24	1920.81	1920.49	1915.48	1919.17	1920.81	1912.29	1916.89	1922.12	1915.68	1923.63	1917.56	1921.25	1921.29	1920.89	1915.45	1918.8	1919.01	1923.92	1918.03	1923.62	1918.91	1920.11	1921.99	1920.33	1921.77	1920.87	1916.59	1919.62	1912.96	1913.93	1920.28	1920.03	1912.28	1919.31	1924.92	1916.94	1924.67	1918.44	1920.21	1927.02	1921.44
	2040	2004.98	2014.63	2002.19	2015.01	2008.06	2012.92	2014.35	2014.25	2012.47	2003.37	2010.08	2006.61	2009.98	2003.51	2013.55	2000.7	2015.13	2007.16	2013.02	2013.57	2012.2	2002.46	2009.29	2005.59	2015.21	2002.43	2015.22	2008.34	2013	2013.85	2013.08	2013.68	2012.56	2003.82	2010.24	2006.4	2003.92	2013.06	2006.4	2009.99	2005.74	2016.26	2001.94	2016.14	2008.34	2013.15	2017.92	2014.08
25	1885	1887.42	1900.33	1880.64	1899.93	1888.89	1896.51	1898.63	1900.06	1897.04	1887.21	1892.95	1883.15	1893.79	1887.46	1900.06	1882.22	1899.79	1889.02	1899.07	1898.59	1896.89	1887.13	1893.02	1887.34	1900.38	1880.93	1900.12	1888.98	1896.57	1899.02	1898.71	1898.61	1897.35	1887.19	1893.3	1879.05	1878.91	1896.59	1882.4	1893.74	1884.04	1898.77	1879.08	1899.1	1887.06	1896.31	1895.86	1897.66
	1915	1927.54	1934.62	1925.19	1934.81	1928.48	1931.48	1933.67	1932.15	1932.44	1925.25	1930.43	1930.21	1923.69	1926.41	1933.36	1923.37	1935.24	1927.49	1932.34	1932.49	1932.52	1924.93	1929.63	1929.09	1935.92	1925.71	1935.33	1929.11	1931.65	1933.17	1931.99	1932.89	1932.79	1926.51	1930.86	1920.69	1920.66	1931.75	1930.19	1923.65	1928.97	1937.02	1924.47	1936.54	1928.72	1931.74	1938.84	1933.2
	2020	2011.66	2023.61	2006.98	2023.89	2014.88	2021.29	2022.93	2022.69	2021.35	2009.82	2018.04	2012.42	2017.69	2009.88	2022.14	2005.43	2023.98	2013.77	2021.37	2021.98	2020.95	2008.72	2016.97	2012.35	2024.31	2007.18	2024.13	2015.15	2021.4	2022.28	2021.75	2022.01	2021.45	2010.38	2018.2	2010.95	2008.09	2021.39	2012.61	2017.69	2012.15	2025.47	2006.64	2025.22	2015.2	2021.59	2026.7	2022.87
26	1909	1901.24	1885.21	1906.89	1884.26	1897.31	1888.38	1885.36	1882.76	1887.25	1901.72	1892.21	1903.62	1891.36	1903.44	1887.48	1907.91	1885.02	1898.37	1888.38	1887	1888.32	1903.5	1893.63	1901.18	1885.31	1906.66	1884.4	1897.23	1888.39	1885.75	1886.78	1885.41	1887.31	1901.72	1892.15	1903.44	1906.67	1888.65	1903.14	1891.38	1901.72	1884.04	1906.9	1883.68	1896.97	1888.21	1885.01	1885.95
	1945	1951.26	1934.69	1955.83	1934.18	1947.85	1937.85	1935.4	1935.82	1939.56	1954.28	1944.67	1945.89	1938.93	1952.48	1935.59	1956.8	1934.11	1948.46	1937.43	1937.16	1939.82	1954.95	1945.36	1951.24	1934.62	1955.8	1934.33	1947.92	1937.91	1936.72	1938.29	1937.3	1939.86	1954.29	1944.89	1950.85	1953.19	1937.53	1945.89	1938.84	1951.47	1934.61	1956.21	1934.02	1947.85	1938.02	1934.2	1938.35
	2026	2020.91	2015.23	2021.37	2015.08	2018.54	2015.82	2016.35	2015.77	2016.8	2019.98	2018.47	2016.57	2016.37	2021.93	2016.46	2021.93	2015.38	2019.12	2018.54	2017.96	2017.17	2020.5	2019.18	2020.81	2015.11	2021.34	2015.12	2018.52	2015.83	2017.18	2015.26	2017.49	2016.87	2019.95	2018.49	2020.48	2020.73	2015.57	2016.63	2016.34	2020.94	2015.06	2021.62	2014.91	2018.71	2015.9	2015.53	2015.39
27	1900	1923.52	1909.22	1927.95	1908.47	1919.62	1911.2	1909.11	1906.9	1911.81	1924.38	1916.09	1923.59	1910.94	1925.06	1910.53	1928.96	1908.54	1920.4	1910.62	1910	1912.75	1925.49	1917.04	1923.5	1909.26	1927.86	1908.53	1919.59	1911.2	1909.42	1910.81	1908.9	1911.87	1924.33	1916.13	1923.58	1926.21	1911.26	1923.18	1910.48	1923.25	1908.34	1927.81	1907.95	1919.12	1911.04	1907.02	1910.39
	1924	1936.81	1920.97	1941.07	1920.89	1933.19	1923	1922.55	1922.3	1925.18	1938.46	1929.7	1931.98	1921.68	1938.53	1922.3	1942.26	1920.99	1934.04	1924.8	1924.73	1925.74	1939.5	1930.53	1936.65	1920.91	1940.92	1920.87	1933.09	1923.05	1923.31	1923.46	1923.85	1925.22	1938.44	1929.65	1934.89	1937.89	1922.82	1931.93	1921.63	1937.73	1921.64	1941.68	1921.05	1933.56	1923.22	1921.79	1924.12
	2020	2014.96	2008.75	2015.91	2008.87	2012.66	2008.91	2010.39	2008.76	2009.5	2013.18	2011.52	2012.15	2008.6	2016.16	2010.5	2016.57	2009.24	2013.39	2012.34	2011.66	2010.46	2013.95	2012.43	2014.85	2008.68	2015.87	2008.83	2012.58	2008.94	2010.73	2007.89	2010.77	2009.45	2013.16	2011.41	2015.3	2015.66	2008.84	2012.14	2008.37	2015.13	2008.65	2016.16	2008.69	2012.86	2008.93	2009.41	2008.1
28	1919	1914.74	1903.14	1919.35	1902.23	1912.56	1904.74	1902.15	1900.43	1905.02	1916.61	1908.67	1917.36	1905.72	1916.44	1903.83	1920.15	1902.41	1913.11	1904.09	1903.08	1905.5	1917.7	1909.26	1914.64	1903.05	1919.24	1902.33	1912.56	1904.74	1902.52	1905.06	1902.3	1905.18	1916.55	1908.71	1916.11	1918.73	1904.69	1916.84	1905.71	1914.28	1901.33	1918.78	1901.28	1911.77	1904.46	1900.09	1903.9
	1933	1940.92	1923.22	1946.04	1922.92	1937.53	1927.76	1923.54	1923.19	1927.92	1943.13	1933.25	1938.96	1929.01	1942.19	1924.4	1946.99	1922.84	1938.07	1925.38	1925	1928.36	1943.9	1933.88	1940.98	1923.24	1946.04	1923.08	1937.55	1927.82	1924.44	1927.37	1924.86	1928.23	1943.17	1933.43	1941.57	1944.02	1927.74	1939.01	1928.94	1941.44	1923.1	1946.42	1922.87	1937.66	1927.88	1922.92	1927.14
	2026	2016.26	2012.56	2016.42	2012.31	2014.84	2013.95	2012.59	2011.53	2013.96	2015.85	2015.06	2016	2014.62	2016.87	2013.56	2016.79	2012.38	2015.13	2014.11	2013.21	2014.25	2016.1	2015.42	2016.28	2012.5	2016.5	2012.43	2014.88	2013.98	2013.42	2013.46	2013.48	2014.17	2015.87	2015.17	2016.57	2016.72	2013.75	2016.08	2014.61	2015.84	2011.59	2016.39	2011.77	2014.77	2013.91	2011.12	2012.86
29	1919	1904.49	1885.91	1910.7	1885.02	1900.44	1890.45	1886.66	1883.9	1889.67	1905.9	1895.47	1906.36	1891.22	1906.72	1888.24	1911.97	1885.77	1901.48	1889.67	1889.13	1890.94	1907.37	1896.78	1904.17	1885.66	1910.45	1884.84	1900.19	1890.41	1886.46	1889.62	1886.3	1889.51	1905.66	1895.23	1908.02	1910.56	1890.58	1905.91	1891.29	1904.57	1885.16	1910.54	1884.42	1899.97	1890.26	1884.83	1888.91
	1926	1942.4	1923.77	1947.22	1923.12	1937.86	1927.26	1925.29	1925.37	1929.33	1944.73	1934.57	1937.91	1927.4	1944.23	1925.7	1948.8	1923.19	1938.8	1928.26	1927.85	1930.07	1945.83	1935.74	1942.67	1923.94	1947.44	1923.46	1938.04	1927.37	1926.8	1928.63	1927.44	1929.89	1944.89	1935.01	1940.81	1944.13	1927.04	1937.63	1927.26	1941.93	1922.56	1947.2	1922.35	1937.48	1927.19	1922.87	1927.68
	2023	2015.78	2009.88	2015.98	2009.55	2012.74	2010.86	2011.4	2011.19	2011.6	2014.35	2012.99	2012.96	2009.62	2016.87	2011.69	2016.86	2009.76	2013.37	2013.86	2013.33	2012.2	2014.86	2013.85	2015.83	2009.67	2016.15	2009.57	2012.76	2010.87	2012.43	2010.83	2012.89	2011.83	2014.34	2013.15	2014.71	2015.33	2010.61	2012.92	2009.59	2014.89	2008.4	2015.82	2008.62	2012.43	2010.72	2008.73	2009.91
30	1939	1959.66	1941.19	1962.94	1939.97	1956.72	1944.43	1941.32	1938.98	1945.12	1961.08	1951.51	1959.73	1946.83	1961.3	1943.28	1963.59	1940.56	1957.51	1943.84	1942.72	1946.27	1962.17	1952.57	1959.49	1941.01	1962.74	1939.84	1956.61	1944.4	1941.34	1944.08	1941.03	1945.05	1960.89	1951.37	1956.97	1960.18	1944.25	1959.34	1946.74	1960.19	1939.98	1962.88	1939.25	1956.61	1944.09	1939.92	1943.36
	1954	1977.04	1963.17	1979.03	1961.5	1974.82	1964.62	1961.91	1959.81	1966.66	1978.96	1971.38	1978.66	1965.94	1977.92	1964.2	1979.34	1961.74	1975.13	1963.39	1962.72	1967.04	1979.28	1971.85	1976.8	1962.9	1978.81	1961.42	1974.61	1964.57	1962.17	1965.66	1961.58	1966.59	1978.63	1971.22	1973.57	1976.69	1964.17	1978.15	1965.8	1976.5	1960.85	1978.61	1960.09	1974.22	1964.1	1958.99	1964.3
	2042	2053.48	2050.78	2050.26	2049.95	2052.51	2050.04	2050	2047.88	2051.76	2052.64	2052.86	2053.67	2050.05	2053.67	2051.91	2050.03	2050.37	2052.58	2051.25	2050.46	2052.07	2052.4	2053.12	2053.31	2050.57	2050.16	2049.87	2052.37	2050.02	2050.23	2050.54	2049.72	2051.65	2052.35	2052.69	2047.68	2049.47	2049.63	2053.48	2049.98	2053.07	2049.37	2050.04	2049.07	2052.37	2049.74	2048.27	2049.71
31	1936	1958.54	1939.91	1961.57	1938.35	1954.19	1942.31	1941.15	1939.41	1944.52	1959.62	1950.34	1955.8	1945.48	1960.65	1942.52	1962.82	1938.97	1955.16	1944.42	1943.63	1945.82	1960.94	1951.69	1958.39	1939.74	1961.5	1938.4	1954.15	1942.29	1941.91	1943.51	1941.8	1944.73	1959.57	1950.42	1955.33	1958.16	1942.09	1955.58	1945.38	1957.99	1937.41	1961.44	1936.78	1953.47	1941.85	1937.67	1941.74
	1950	1970.94	1952.68	1973.71	1951.02	1967.3	1955.14	1952.58	1950.75	1957.2	1972.08	1963.16	1970.51	1957.8	1972.58	1954.73	1974.56	1951.5	1968	1955.19	1954.65	1958.22	1973.14	1964.19	1970.52	1952.3	1973.46	1950.75	1967.06	1955.08	1952.49	1956.11	1952.19	1957.01	1971.85	1962.9	1968.04	1970.78	1954.77	1970.24	1957.69	1970.68	1950.76	1973.7	1949.74	1966.82	1954.72	1949.65	1954.98
	2039	2049.96	2043.56	2047.29	2042.81	2047.25	2043.48	2044.35	2042.59	2045.03	2047.79	2047.03	2048.16	2044.92	2050.94	2045.83	2047.67	2043.5	2047.75	2046.85	2046.24	2046.06	2048.34	2047.91	2049.67	2043.3	2047.23	2042.59	2047.12	2043.45	2044.44	2043.59	2044.32	2044.88	2047.65	2046.85	2044.46	2045.82	2043.14	2048.16	2044.86	2049.45	2042.22	2047.28	2041.89	2047.1	2043.19	2042.33	2042.77
32	1902	1903.02	1880.52	1911.08	1880.38	1900.51	1884.94	1881.26	1878.16	1882.56	1903.83	1890.82	1901.99	1888.38	1904.66	1880.94	1910.99	1880.71	1900.69	1880.55	1880.54	1882.88	1904.46	1890.97	1903.02	1880.76	1910.74	1880.34	1900.41	1884.95	1880.79	1880.09	1880.55	1882.34	1903.94	1890.51	1908.12	1911.32	1884.63	1901.6	1888.36	1905.83	1881.9	1912.05	1881.38	1901.39	1885.14	1883.57	1880.94
	1929	1946.07	1923.01	1953.48	1922.35	1943.08	1929.01	1923.77	1922.29	1927.6	1948.74	1935.81	1944.46	1930.92	1947.27	1925.1	1954.8	1922.7	1944.09	1923.94	1923.46	1928.74	1950.15	1937.05	1945.96	1922.83	1953.36	1922.33	1943.06	1929.01	1924.31	1926.87	1924.54	1927.64	1948.55	1935.75	1950.52	1952.87	1929.43	1944.57	1930.95	1946.78	1922.71	1953.9	1922.25	1943.14	1929.01	1923.04	1926.59
	2023	2026.92	2023.33	2026.59	2023.18	2025.7	2023.59	2023.8	2022.52	2023.56	2026	2024.98	2024.22	2022.62	2026.96	2024.61	2026.98	2023.4	2026.07	2023.48	2022.75	2024.05	2026.35	2025.51	2026.95	2023.3	2026.62	2023.26	2025.71	2023.63	2024.55	2022.42	2024.5	2023.67	2025.95	2025.01	2025.78	2026.4	2023.44	2024.49	2022.65	2026.93	2022.82	2026.84	2023	2025.84	2023.54	2022.99	2022.03
33	1903	1904.91	1882.35	1913.03	1882.24	1902.48	1886.7	1883.08	1879.69	1884.2	1905.6	1892.52	1903.16	1890.16	1906.57	1882.75	1912.84	1882.6	1902.64	1882.04	1882.08	1884.51	1906.23	1892.62	1904.81	1882.55	1912.63	1882.15	1902.3	1886.71	1882.43	1881.54	1882.13	1883.93	1905.6	1892.13	1909.78	1913.22	1886.34	1902.84	1890.08	1908.14	1884.07	1914.26	1883.32	1903.68	1886.95	1885.64	1882.71
	1932	1948.85	1925.7	1956.16	1925.05	1945.97	1931.72	1926.48	1924.95	1930.46	1951.82	1938.76	1947.18	1934.09	1949.91	1927.76	1957.49	1925.43	1946.97	1926.47	1926.09	1931.57	1953.2	1940.06	1948.68	1925.44	1956.03	1925	1945.82	1931.72	1926.94	1929.64	1927.16	1930.44	1951.61	1938.68	1953.22	1955.5	1932.14	1947.3	1934.12	1949.38	1925.39	1956.53	1924.84	1945.88	1931.86	1925.6	1929.46
	2022	2028.57	2024.91	2028.14	2024.83	2027.36	2025.24	2025.48	2024.04	2025.27	2027.76	2026.74	2025.84	2024.55	2028.59	2026.18	2028.55	2025.09	2027.74	2025.05	2024.35	2025.78	2028.12	2027.25	2028.54	2024.81	2028.14	2024.85	2027.32	2025.25	2026.07	2023.93	2025.98	2025.31	2027.67	2026.71	2027.33	2027.92	2025.07	2026.12	2024.56	2028.62	2024.59	2028.43	2024.63	2027.52	2025.32	2024.7	2023.78
34	1906	1912.38	1888.21	1918.05	1888.09	1908.09	1892.01	1888.51	1885.44	1889.86	1911.62	1898.33	1907.61	1898.25	1912.17	1888.67	1918.17	1888.41	1908.62	1887.64	1887.97	1890.29	1912.7	1898.82	1909.98	1888.3	1917.6	1887.89	1907.86	1892	1887.78	1886.91	1887.43	1889.5	1911.5	1897.91	1914.64	1918.12	1891.47	1911.63	1897.86	1913.75	1890.32	1919.47	1889.36	1909.31	1892.34	1891.15	1888.34
	1950	1951.77	1929.72	1959.14	1928.92	1949.29	1935.45	1930.28	1928.96	1934.28	1954.88	1942.24	1949.84	1936.88	1953.52	1931.78	1960.4	1929.24	1950.23	1929.42	1930.04	1935.37	1956.18	1943.5	1952.21	1929.38	1959	1928.86	1949.14	1935.43	1930.74	1933.54	1930.93	1934.3	1954.67	1942.14	1955.68	1957.88	1935.88	1950.06	1937.08	1952.75	1928.98	1959.43	1928.45	1949.21	1935.46	1928.94	1933.04
	2026	2031.18	2027.18	2030.25	2027.11	2029.74	2027.5	2027.65	2026.16	2027.34	2030.01	2028.97	2027.81	2027.05	2031.15	2028.48	2030.6	2027.4	2030.12	2027.48	2026.91	2027.88	2030.38	2029.53	2030.93	2027.01	2030.22	2027.08	2029.69	2027.51	2028.05	2025.82	2027.91	2027.29	2029.91	2028.89	2028.99	2029.68	2027.32	2028.85	2027.13	2031.14	2027	2030.54	2027.01	2029.98	2027.58	2027.08	2025.84
c. Statistic data for WLS-corrected calculated carbonyl stretching frequencies
		B3LYP(D3BJ)	BP86(D3BJ)	CAM-B3LYP(D3BJ)	PBE(D3BJ)	PBE0(D3BJ)	r2SCAN(D3BJ)	revPBE(D3BJ)	rPBE(D3BJ)	TPSS(D3BJ)	TPSS0(D3BJ)	TPSSh(D3BJ)	M06(D3zero)	M06L(D3zero)	B3LYP(D3zero)	BP86(D3zero)	CAM-B3LYP(D3zero)	PBE(D3zero)	PBE0(D3zero)	revPBE(D3zero)	rPBE(D3zero)	TPSS(D3zero)	TPSS0(D3zero)	TPSSh(D3zero)	B3LYP(D4)	BP86(D4)	CAM-B3LYP(D4)	PBE(D4)	PBE0(D4)	r2SCAN(D4)	revPBE(D4)	REVTPSS(D4)	rPBE(D4)	TPSS(D4)	TPSS0(D4)	TPSSh(D4)	wB97(D4)	wB97X(D4)	r2SCAN3C	M06	M06L	B3LYP	BP86	CAM-B3LYP	PBE	PBE0	r2SCAN	revPBE	REVTPSS
SD		15.57	14.0809	17.6324	14.2705	14.5075	13.1726	13.8922	14.415	13.6114	16.1846	13.5694	15.134	12.9808	16.1015	13.8213	18.0091	14.193	14.6987	13.7349	13.7436	13.5768	16.585	13.6884	15.5201	14.1225	17.5617	14.2657	14.4775	13.1756	13.8119	13.7357	13.801	13.61	16.1498	13.5663	15.5615	16.7286	13.1691	14.9959	12.9725	15.7581	14.2658	17.693	14.3672	14.3874	13.1655	14.1172	13.7548
Emax		48.9169	45.2653	53.4639	46.1908	46.3856	43.7912	45.3968	46.6814	44.0589	50.8387	41.1541	50.5691	42.888	50.7884	44.5686	54.238	45.992	47.2616	44.873	45.2572	43.7017	52.0533	41.1222	48.5682	45.3398	53.1696	46.2216	46.1348	43.863	45.2061	44.8213	45.5714	44.0018	50.6106	41.1753	48.3658	51.7651	44.5062	50.4943	42.9387	50.7257	46.0348	54.4378	46.6037	47.1243	44.0634	46.5104	45.4816
MAE		12.5039	10.7333	14.3177	10.8433	11.5123	9.77523	10.4614	10.6892	10.2282	13.0463	10.5463	11.7757	9.66193	12.953	10.5097	14.6437	10.8054	11.7179	10.3091	10.2844	10.2198	13.3874	10.7138	12.4219	10.7995	14.2308	10.8419	11.4729	9.77991	10.374	10.234	10.3051	10.2287	13.0035	10.5584	12.4752	13.5449	9.71359	11.6739	9.65377	12.6484	10.8815	14.377	10.9165	11.3237	9.74709	10.6502	10.2564
RMSD		15.57	14.0809	17.6324	14.2705	14.5075	13.1726	13.8922	14.415	13.6114	16.1846	13.5694	15.134	12.9808	16.1015	13.8213	18.0091	14.193	14.6987	13.7349	13.7436	13.5768	16.585	13.6884	15.5201	14.1225	17.5617	14.2657	14.4775	13.1756	13.8119	13.7357	13.801	13.61	16.1498	13.5663	15.5615	16.7286	13.1691	14.9959	12.9725	15.7581	14.2658	17.6931	14.3672	14.3874	13.1655	14.1172	13.7548
χfunc-WLS		4.62499	4.18264	5.23759	4.23898	4.30936	3.91284	4.12659	4.28188	4.04319	4.80753	4.03071	4.49547	3.85589	4.78285	4.10554	5.34951	4.21594	4.36616	4.07988	4.08245	4.03291	4.92649	4.06606	4.61016	4.195	5.21659	4.23753	4.30046	3.91372	4.10274	4.08011	4.09952	4.04278	4.79721	4.02981	4.62244	4.96912	3.91181	4.45445	3.85342	4.68085	4.23758	5.25562	4.26769	4.27371	3.91074	4.19343	4.08578
[truncated: 6 more columns]

## Sheet: 7. single_point
7. DLPNO-CCSD(T)
a. DLPNO-CCSD(T) single-point Energy (Eh) obtained for each optimized structures at DFT level
Functional/Dispersion	1	2	6	19	20	26	27	28	29	30	31	32	33	34
B3LYP(D3BJ)	-4581.93	-4695.14	-4695.14	-4829.97	-2376.34	-5328.19	-5095.46	-4698.53	-4698.52	-2323.42	-2323.41	-4869.24	-5291.35	-5034.42
BP86(D3BJ)	-4581.93	-4695.14	-4695.14	-4829.97	-2376.34	-5328.19	-5095.46	-4698.53	-4698.52	-2323.42	-2323.41	-4869.24	-5291.35	-5034.43
CAM-B3LYP(D3BJ)	-4581.93	-4695.14	-4695.14	-4829.97	-2376.34	-5328.19	0	-4698.53	-4698.52	-2323.42	-2323.41	-4869.24	-5291.35	-5034.42
PBE(D3BJ)	-4581.93	-4695.14	-4695.14	-4829.97	-2376.34	-5328.19	-5095.46	-4698.53	-4698.52	-2323.42	-2323.41	-4869.24	-5291.35	-5034.43
PBE0(D3BJ)	-4581.93	-4695.14	-4695.14	-4829.97	-2376.34	-5328.19	-5095.46	-4698.53	-4698.52	-2323.42	-2323.41	-4869.24	-5291.35	-5034.43
r2SCAN(D3BJ)	-4581.94	-4695.14	-4695.14	-4829.97	-2376.34	-5328.19	-5095.46	-4698.53	-4698.52	-2323.42	-2323.41	-4869.24	-5291.35	-5034.43
revPBE(D3BJ)	-4581.93	-4695.14	-4695.14	-4829.97	-2376.34	-5328.19	-5095.46	-4698.53	-4698.52	-2323.42	-2323.41	-4869.24	-5291.35	-5034.42
rPBE(D3BJ)	-4581.93	-4695.14	-4695.14	-4829.97	-2376.34	-5328.19	-5095.46	-4698.53	-4698.52	-2323.42	-2323.41	-4869.24	-5291.35	-5034.42
TPSS(D3BJ)	-4581.93	-4695.14	-4695.14	-4829.97	-2376.34	-5328.19	-5095.46	-4698.53	-4698.52	-2323.42	-2323.41	-4869.24	-5291.35	-5034.43
TPSS0(D3BJ)	-4581.93	-4695.14	-4695.14	-4829.97	-2376.34	-5328.19	-5095.46	-4698.53	-4698.52	-2323.42	-2323.41	-4869.24	-5291.35	-5034.42
TPSSh(D3BJ)	-4581.93	-4695.14	-4695.14	-4829.97	-2376.34	-5328.19	-5095.46	-4698.53	-4698.52	-2323.42	-2323.41	-4869.24	-5291.35	-5034.43
M06(D3zero)	-4581.93	-4695.14	-4695.14	-4829.97	-2376.34	-5328.19	-5095.45	-4698.53	-4698.52	-2323.42	-2323.41	-4869.24	-5291.35	-5034.42
M06L(D3zero)	-4581.93	-4695.14	-4695.14	-4829.97	-2376.34	-5328.19	-5095.46	-4698.53	-4698.52	-2323.42	-2323.41	-4869.24	-5291.35	-5034.42
B3LYP(D3zero)	-4581.93	-4695.14	-4695.14	-4829.97	-2376.34	-5328.19	-5095.46	-4698.53	-4698.52	-2323.42	-2323.41	-4869.23	-5291.35	-5034.42
BP86(D3zero)	-4581.93	-4695.14	-4695.14	-4829.97	-2376.34	-5328.19	-5095.46	-4698.53	-4698.52	-2323.42	-2323.41	-4869.24	-5291.35	-5034.43
CAM-B3LYP(D3zero)	-4581.93	-4695.14	-4695.14	-4829.97	-2376.34	-5328.19	-5095.45	-4698.53	-4698.52	-2323.42	-2323.41	-4869.23	-5291.35	-5034.42
PBE(D3zero)	-4581.93	-4695.14	-4695.14	-4829.97	-2376.34	-5328.19	-5095.46	-4698.53	-4698.52	-2323.42	-2323.41	-4869.24	-5291.35	-5034.43
PBE0(D3zero)	-4581.93	-4695.14	-4695.14	-4829.97	-2376.34	-5328.19	-5095.46	-4698.53	-4698.52	-2323.42	-2323.41	-4869.24	-5291.35	-5034.43
revPBE(D3zero)	-4581.93	-4695.14	-4695.14	-4829.96	-2376.34	-5328.19	-5095.45	-4698.53	-4698.52	-2323.42	-2323.41	-4869.23	-5291.35	-5034.42
rPBE(D3zero)	-4581.93	-4695.14	-4695.14	-4829.96	-2376.34	-5328.19	-5095.45	-4698.52	-4698.52	-2323.42	-2323.41	-4869.23	-5291.35	-5034.42
TPSS(D3zero)	-4581.93	-4695.14	-4695.14	-4829.97	-2376.34	-5328.19	-5095.46	-4698.53	-4698.52	-2323.42	-2323.41	-4869.24	-5291.35	-5034.43
TPSS0(D3zero)	-4581.93	-4695.14	-4695.14	-4829.97	-2376.34	-5328.19	-5095.46	-4698.53	-4698.52	-2323.42	-2323.41	-4869.24	-5291.35	-5034.42
TPSSh(D3zero)	-4581.93	-4695.14	-4695.15	-4829.97	-2376.34	-5328.19	-5095.46	-4698.53	-4698.52	-2323.42	-2323.41	-4869.24	-5291.35	-5034.43
B3LYP(D4)	-4581.93	-4695.14	-4695.14	-4829.97	-2376.34	-5328.19	-5095.46	-4698.53	-4698.52	-2323.42	-2323.41	-4869.24	-5291.35	-5034.43
BP86(D4)	-4581.93	-4695.14	-4695.14	-4829.97	-2376.34	-5328.19	-5095.46	-4698.53	-4698.52	-2323.42	-2323.41	-4869.24	-5291.35	-5034.43
CAM-B3LYP(D4)	-4581.93	-4695.14	-4695.14	-4829.97	-2376.34	-5328.19	-5095.45	-4698.53	-4698.52	-2323.42	-2323.41	-4869.24	-5291.35	-5034.42
PBE(D4)	-4581.93	-4695.14	-4695.14	-4829.97	-2376.34	-5328.19	-5095.46	-4698.53	-4698.52	-2323.42	-2323.41	-4869.24	-5291.35	-5034.43
PBE0(D4)	-4581.93	-4695.14	-4695.14	-4829.97	-2376.34	-5328.19	-5095.46	-4698.53	-4698.52	-2323.42	-2323.41	-4869.24	-5291.35	-5034.43
r2SCAN(D4)	-4581.94	-4695.14	-4695.14	-4829.97	-2376.34	-5328.19	-5095.46	-4698.53	-4698.52	-2323.42	-2323.41	-4869.24	-5291.35	-5034.43
revPBE(D4)	-4581.93	-4695.14	-4695.14	-4829.97	-2376.34	-5328.19	-5095.46	-4698.53	-4698.52	-2323.42	-2323.41	-4869.24	-5291.35	-5034.43
REVTPSS(D4)	-4581.93	-4695.14	-4695.14	-4829.97	-2376.34	-5328.19	-5095.46	-4698.53	-4698.52	-2323.42	-2323.41	-4869.24	-5291.35	-5034.43
rPBE(D4)	-4581.93	-4695.14	-4695.14	-4829.97	-2376.34	-5328.19	-5095.46	-4698.53	-4698.52	-2323.42	-2323.41	-4869.24	-5291.35	-5034.42
TPSS(D4)	-4581.93	-4695.14	-4695.14	-4829.97	-2376.34	-5328.19	-5095.46	-4698.53	-4698.52	-2323.42	-2323.41	-4869.24	-5291.35	-5034.43
TPSS0(D4)	-4581.93	-4695.14	-4695.14	-4829.97	-2376.34	-5328.19	-5095.45	-4698.53	-4698.52	-2323.42	-2323.41	-4869.24	-5291.35	-5034.42
TPSSh(D4)	-4581.94	-4695.14	-4695.14	-4829.97	-2376.34	-5328.19	-5095.46	-4698.53	-4698.52	-2323.42	-2323.41	-4869.24	-5291.35	-5034.43
wB97(D4)	-4581.93	-4695.14	-4695.14	-4829.97	-2376.34	-5328.19	-5095.46	-4698.53	-4698.52	-2323.42	-2323.41	-4869.24	-5291.35	-5034.42
wB97X(D4)	-4581.93	-4695.14	-4695.14	-4829.97	-2376.34	-5328.19	-5095.45	-4698.53	-4698.52	-2323.42	-2323.41	-4869.24	-5291.35	-5034.42
r2SCAN3C	-4581.94	-4695.14	-4695.15	-4829.97	-2376.34	-5328.19	-5095.46	-4698.53	-4698.52	-2323.42	-2323.41	-4869.24	-5291.35	-5034.43
M06	-4581.93	-4695.14	-4695.14	-4829.97	-2376.34	-5328.19	-5095.45	-4698.53	-4698.52	-2323.42	-2323.41	-4869.24	-5291.35	-5034.42
M06L	-4581.93	-4695.14	-4695.14	-4829.97	-2376.34	-5328.19	-5095.46	-4698.53	-4698.52	-2323.42	-2323.41	-4869.24	-5291.35	-5034.42
B3LYP	-4581.93	-4695.14	-4695.14	-4829.97	-2376.34	-5328.19	-5095.46	-4698.53	-4698.52	-2323.42	-2323.41	-4869.24	-5291.35	-5034.42
BP86	-4581.93	-4695.14	-4695.14	-4829.97	-2376.34	-5328.19	-5095.46	-4698.53	-4698.52	-2323.42	-2323.41	-4869.24	-5291.35	-5034.42
CAM-B3LYP	-4581.93	-4695.14	-4695.14	-4829.97	-2376.34	-5328.19	-5095.45	-4698.52	-4698.52	-2323.42	-2323.41	-4869.23	-5291.35	-5034.42
PBE	-4581.93	-4695.14	-4695.14	-4829.97	-2376.34	-5328.19	-5095.46	-4698.53	-4698.52	-2323.42	-2323.41	-4869.24	-5291.35	-5034.42
PBE0	-4581.93	-4695.14	-4695.14	-4829.97	-2376.34	-5328.19	-5095.46	-4698.53	-4698.52	-2323.42	-2323.41	-4869.24	-5291.35	-5034.42
r2SCAN	-4581.94	-4695.14	-4695.15	-4829.97	-2376.34	-5328.19	-5095.46	-4698.53	-4698.52	-2323.42	-2323.41	-4869.24	-5291.35	-5034.43
revPBE	-4581.93	-4695.14	-4695.14	-4829.96	-2376.34	-5328.19	-5095.45	-4698.52	-4698.52	-2323.42	-2323.41	-4869.23	-5291.35	-5034.42
REVTPSS	-4581.93	-4695.14	-4695.14	-4829.97	-2376.34	-5328.19	-5095.46	-4698.53	-4698.52	-2323.42	-2323.41	-4869.24	-5291.35	-5034.43
rPBE	-4581.93	-4695.14	-4695.14	-4829.96	-2376.34	-5328.19	-5095.45	-4698.52	-4698.52	-2323.42	-2323.41	-4869.23	-5291.35	-5034.42
TPSS	-4581.93	-4695.14	-4695.14	-4829.97	-2376.34	-5328.19	-5095.46	-4698.53	-4698.52	-2323.42	-2323.41	-4869.24	-5291.35	-5034.43
TPSS0	-4581.93	-4695.14	-4695.14	-4829.97	-2376.34	-5328.19	-5095.46	-4698.53	-4698.52	-2323.42	-2323.41	-4869.24	-5291.35	-5034.42
TPSSh	-4581.93	-4695.14	-4695.14	-4829.97	-2376.34	-5328.19	-5095.46	-4698.53	-4698.52	-2323.42	-2323.41	-4869.24	-5291.35	-5034.43
wB97	-4581.93	-4695.14	-4695.14	-4829.97	-2376.34	-5328.19	-5095.46	-4698.53	-4698.52	-2323.42	-2323.41	-4869.24	-5291.35	-5034.42
wB97X	-4581.93	-4695.14	-4695.14	-4829.97	-2376.34	-5328.19	-5095.45	-4698.53	-4698.52	-2323.42	-2323.41	-4869.24	-5291.35	-5034.42
b. Relative DLPNO-CCSD(T) single-point energy in kcal/mol
Functional/Dispersion	1	2	6	19	20	26	27	28	29	30	31	32	33	34
B3LYP(D3BJ)	0.941917	0.882182	0.752087	1.18091	1.06118	0.991049	0.935664	1.06016	0.981084	1.08354	1.01058	1.17932	1.14147	2.41951
BP86(D3BJ)	0.651263	0.675055	0.738273	0.768635	0.808995	0.642153	0.749479	0.69622	0.738376	0.422962	0.559788	0.929327	0.821819	1.08305
CAM-B3LYP(D3BJ)	1.80712	1.9121	1.6582	2.34428	2.54344	2.51713		1.95614	2.0057	2.66531	2.58634	2.32159	2.26403	2.50796
PBE(D3BJ)	0.669162	0.704507	0.649352	0.839653	0.816234	0.686116	0.733002	0.725069	0.828234	0.664872	0.617111	1.00907	0.848645	1.03778
PBE0(D3BJ)	0.600782	0.77025	0.429856	1.01703	1.06849	0.858226	0.848164	0.855698	0.676615	1.17405	1.07329	0.953075	0.856846	1.16668
r2SCAN(D3BJ)	0	0.0564073	0.0825768	0.0561603	0.116801	0.0542894	0.178674	0.0348454	0	0	0.0214637	0.0572016	0.0842376	0.0503945
revPBE(D3BJ)	1.17094	1.18094	1.14066	1.49021	1.4915	1.1535	1.41774	1.17666	1.33439	0.955345	1.03766	1.62433	1.55304	1.94074
rPBE(D3BJ)	1.00907	1.34122	1.53062	1.29777	1.46061	1.55739	1.70326	1.35366	1.57919	1.03601	0.968204	1.46218	1.32447	1.72528
TPSS(D3BJ)	0.399372	0.550825	0.560111	0.278382	0.283789	0.567785	0.663912	0.441446	0.41349	0.197233	0.28401	0.318154	0.31464	0.540461
TPSS0(D3BJ)	1.0233	1.18	1.0288	1.37741	1.64347	1.67452	1.80381	1.35158	1.26495	1.83794	1.94318	1.43476	1.2832	1.5838
TPSSh(D3BJ)	0.0947754	0.0681179	0.077283	0.0246379	0	0.204957	0.13741	0.103418	0.0842854	0.09427	0.123548	0.0179953	0.0449796	0
M06(D3zero)	1.4042	1.51412	1.28581	1.77696	1.97557	1.76923	2.05915	1.65336	1.46393	2.2052	1.98822	1.90407	1.82563	2.09452
M06L(D3zero)	1.00189	0.832113	0.810013	1.62118	1.22471	1.47521	1.50484	0.989587	0.951459	1.25494	1.17681	1.74626	1.60935	1.88885
B3LYP(D3zero)	1.38907	1.17509	0.909908	2.60795	1.32832	1.47262	1.24937	1.31784	1.35916	1.31204	1.33214	2.66771	2.61137	2.45147
BP86(D3zero)	0.723101	0.705378	0.687936	0.874507	0.835416	0.617092	0.712476	0.674242	0.945642	0.479586	0.55906	1.01109	0.90602	1.22125
CAM-B3LYP(D3zero)	1.89419	1.95838	1.6452	2.42983	2.6294	2.59864	2.49645	1.97198	2.07725	2.8	2.62866	2.53268	2.33417	2.60078
PBE(D3zero)	0.820265	0.750674	0.661521	0.9225	0.876447	0.840341	0.748614	0.650823	0.927091	0.738689	0.716703	1.13142	0.958126	1.11949
PBE0(D3zero)	0.519014	0.66809	0.481088	1.01817	1.08637	0.819752	0.945582	0.667783	0.594021	1.10683	1.01362	0.898385	0.947712	1.17505
revPBE(D3zero)	1.54812	1.54035	1.45521	3.23267	1.86267	1.69543	1.86856	1.60165	1.86769	1.50746	1.54369	3.43217	3.285	3.64062
rPBE(D3zero)	2.01935	2.04117	1.94978	3.80716	2.57289	2.39394	2.58374	2.23004	2.2159	2.11074	2.07204	4.01447	3.86589	4.15211
TPSS(D3zero)	0.390816	0.51704	0.528535	0.335502	0.265562	0.466409	0.487672	0.36144	0.466689	0.20566	0.261124	0.326141	0.382599	0.614801
TPSS0(D3zero)	0.985335	1.0858	1.00594	1.32884	1.57896	1.50539	1.6175	1.25653	1.0974	1.73689	1.73242	1.44193	1.2836	1.57682
TPSSh(D3zero)	0.0766098	0	0	0	0.00280501	0.115302	0	0.0719543	0.0843879	0.061373	0.10211	0	0.0555057	0.0504585
B3LYP(D4)	0.922441	0.877682	0.748344	1.14655	1.02304	1.04237	0.997907	1.04218	0.969234	1.0397	0.979548	1.15593	1.08473	1.15347
BP86(D4)	0.65548	0.669254	0.712647	0.657024	0.65176	0.597186	0.708518	0.697384	0.740574	0.422343	0.567342	0.815577	0.730415	0.927308
CAM-B3LYP(D4)	1.83308	1.93664	1.75994	2.3695	2.62353	2.59193	2.48637	1.99091	2.04739	2.70464	2.63678	2.28969	2.30105	2.53456
PBE(D4)	0.638045	0.666524	0.603327	0.76716	0.706595	0.576356	0.687077	0.700817	0.820541	0.635239	0.648031	0.895066	0.78079	0.922017
PBE0(D4)	0.64213	0.819768	0.574783	1.08351	1.21704	0.977703	1.11279	0.897709	0.796971	1.25548	1.15457	1.02214	1.03533	1.24522
r2SCAN(D4)	0.00565891	0.0688246	0.0954098	0.0624846	0.125092	0.0767303	0.0467115	0.0452037	0.00901763	0.0388027	0.034792	0.148852	0.0977733	0.0408569
revPBE(D4)	0.846547	0.891736	0.999489	0.883591	0.978579	0.886161	1.14287	0.925259	0.917438	0.738263	0.849159	1.04834	0.927395	1.25421
REVTPSS(D4)	0.313814	0.482045	0.539499	0.190106	0.212352	0.568705	0.702091	0.516563	0.4979	0.306331	0.496419	0.342116	0.197073	0.353558
rPBE(D4)	0.897165	1.03621	1.09528	1.03707	1.12203	1.04015	1.41865	1.05497	1.04797	1.00625	0.932852	1.07334	1.04127	1.48365
TPSS(D4)	0.343018	0.508408	0.566719	0.173531	0.182008	0.561259	0.670203	0.450693	0.459781	0.236211	0.334366	0.195685	0.209649	0.384439
TPSS0(D4)	1.10576	1.33507	1.10554	1.47766	1.80242	1.86103	2.05843	1.44331	1.41881	1.95097	2.03372	1.55399	1.40453	1.69961
TPSSh(D4)	0.0238912	0.120359	0.0931326	0.0137858	0.0475604	0.271732	0.332538	0.13002	0.1822	0.149883	0.208516	0.0456306	0	0.0167376
wB97(D4)	1.25946	1.22459	1.08815	1.42296	1.73976	1.59695	1.42249	1.04267	1.29201	1.61101	1.72437	1.50978	1.50347	1.71848
wB97X(D4)	1.84343	1.81302	1.58523	2.28701	2.43616	2.35578	2.22052	1.84543	1.93836	2.52592	2.52758	2.31989	2.20638	2.53832
r2SCAN3C	0.0137123	0.0547744	0.0206364	0.188951	0.128959	0	0.115784	0	0.125374	0.00833979	0	0.272469	0.201849	0.170554
M06	1.32527	1.49224	1.28476	1.85299	2.00418	1.78161	2.04383	1.6528	1.45069	2.16171	2.00325	1.96461	1.82099	2.19367
M06L	0.99115	0.787825	0.802463	1.5848	1.24591	1.47361	1.47209	1.02156	0.944326	1.28317	1.18311	1.72856	1.58528	1.62269
B3LYP	1.63451	1.71848	1.35912	2.46046	1.84657	2.13292	1.57436	1.63739	1.78606	1.87378	2.31627	2.39281	2.32888	2.42615
BP86	1.09622	1.15468	1.07572	1.49484	1.31346	1.52447	1.4327	1.11372	1.12544	1.11138	1.17984	1.7019	1.54556	1.81911
CAM-B3LYP	2.05138	2.17159	1.79872	2.82757	2.94151	2.88492	2.59123	2.1686	2.19767	2.97943	3.11825	2.84337	2.69862	2.94381
PBE	0.95053	0.942672	0.929204	1.27781	1.16354	1.24019	0.907145	0.96549	1.00586	1.03178	1.11157	1.47324	1.32562	1.51372
PBE0	0.641255	0.872415	0.481809	1.25096	1.22353	1.12151	0.866657	0.73622	0.703819	1.22413	1.27698	1.24492	1.15822	1.39985
r2SCAN	0.00910404	0.0782452	0.025392	0.061482	0.164297	0.103599	0.0198161	0.0969226	0.128607	0.219402	0.0423317	0.0986178	0.105589	0.0914475
revPBE	2.10851	2.30153	2.2074	3.37737	2.76696	3.11479	3.17437	2.36149	2.55459	2.62287	3.23528	3.54833	3.43944	3.86731
REVTPSS	0.336082	0.542551	0.486983	0.463916	0.423505	0.916661	0.751117	0.561627	0.568352	0.472333	0.506373	0.542253	0.423005	0.597592
rPBE	2.59286	2.91048	2.73439	4.08193	3.38402	3.76694	3.91875	2.83915	3.13429	3.27415	4.03325	4.27189	4.07812	4.65833
TPSS	0.560496	0.625672	0.639298	0.71499	0.651547	1.04278	0.921688	0.616887	0.677625	0.539174	0.626533	0.861364	0.770473	0.990535
TPSS0	1.06592	1.22119	1.04941	1.73064	1.78706	1.89501	1.64186	1.31863	1.23316	1.88335	1.97888	1.67092	1.59247	1.826
TPSSh	0.166117	0.153829	0.0596371	0.398616	0.245735	0.577944	0.356722	0.252696	0.282339	0.36227	0.316306	0.451131	0.350037	0.359213
wB97	1.26582	1.23774	1.10294	1.42852	1.79528	1.6141	1.45255	1.05378	1.29503	1.6381	1.76651	1.51904	1.52478	1.74029
wB97X	1.86505	1.83525	1.65144	2.3381	2.5373	2.41532	2.26244	1.88061	1.97646	2.65543	2.64058	2.39802	2.36455	2.60387
c. statistic data for DLPNO-CCSD(T) relative energy
	median	SD
B3LYP(D3BJ)	1.11576	0.20831
BP86(D3BJ)	0.734671	0.108655
CAM-B3LYP(D3BJ)	2.23764	0.284454
PBE(D3BJ)	0.773486	0.105528
PBE0(D3BJ)	0.882075	0.165738
r2SCAN(D3BJ)	0.0566465	0.0337512
revPBE(D3BJ)	1.3334	0.216876
rPBE(D3BJ)	1.38207	0.19201
TPSS(D3BJ)	0.415258	0.118999
TPSS0(D3BJ)	1.45934	0.247242
TPSSh(D3BJ)	0.0768341	0.0436106
M06(D3zero)	1.78	0.22748
M06L(D3zero)	1.29194	0.299148
B3LYP(D3zero)	1.65601	0.530641
BP86(D3zero)	0.782343	0.157124
CAM-B3LYP(D3zero)	2.3284	0.299287
PBE(D3zero)	0.847336	0.12158
PBE0(D3zero)	0.852962	0.195432
revPBE(D3zero)	2.14866	0.713687
rPBE(D3zero)	2.71637	0.710591
TPSS(D3zero)	0.400714	0.0966949
TPSS0(D3zero)	1.37381	0.224748
TPSSh(D3zero)	0.0443219	0.0375895
B3LYP(D4)	1.01308	0.0833317
BP86(D4)	0.682344	0.079431
CAM-B3LYP(D4)	2.29329	0.271724
PBE(D4)	0.717685	0.0853073
PBE0(D4)	0.988225	0.174326
r2SCAN(D4)	0.064015	0.032656
revPBE(D4)	0.949217	0.0967716
REVTPSS(D4)	0.408469	0.134848
rPBE(D4)	1.09192	0.10742
TPSS(D4)	0.376855	0.137645
TPSS0(D4)	1.58935	0.267157
TPSSh(D4)	0.116856	0.0824651
wB97(D4)	1.43973	0.189392
wB97X(D4)	2.1745	0.263863
r2SCAN3C	0.0929573	0.0790341
M06	1.78804	0.248698
M06L	1.26618	0.269562
B3LYP	1.96341	0.32529
BP86	1.33493	0.21557
CAM-B3LYP	2.58691	0.363794
PBE	1.13131	0.172321
PBE0	1.01445	0.254931
r2SCAN	0.088918	0.0424482
revPBE	2.90573	0.48811
REVTPSS	0.542311	0.0977194
rPBE	3.54847	0.567135
TPSS	0.731361	0.132862
TPSS0	1.56389	0.275878
TPSSh	0.309471	0.0994959
wB97	1.45961	0.197265
wB97X	2.2446	0.287743

## Sheet: 8. run_time
7. Total run time
a. Total time in minutes for the calculations
compound	B3LYP(D3BJ)	BP86(D3BJ)	CAM-B3LYP(D3BJ)	PBE(D3BJ)	PBE0(D3BJ)	r2SCAN(D3BJ)	revPBE(D3BJ)	rPBE(D3BJ)	TPSS(D3BJ)	TPSS0(D3BJ)	TPSSh(D3BJ)	M06(D3zero)	M06L(D3zero)	B3LYP(D3zero)	BP86(D3zero)	CAM-B3LYP(D3zero)	PBE(D3zero)	PBE0(D3zero)	revPBE(D3zero)	rPBE(D3zero)	TPSS(D3zero)	TPSS0(D3zero)	TPSSh(D3zero)	B3LYP(D4)	BP86(D4)	CAM-B3LYP(D4)	PBE(D4)	PBE0(D4)	r2SCAN(D4)	revPBE(D4)	REVTPSS(D4)	rPBE(D4)	TPSS(D4)	TPSS0(D4)	TPSSh(D4)	wB97(D4)	wB97X(D4)	r2SCAN3C	M06	M06L	B3LYP	BP86	CAM-B3LYP	PBE	PBE0	r2SCAN	revPBE	REVTPSS	rPBE
1	101	33	123	36	97	38	28	26	44	102	107	104	46	90	28	114	36	87	29	28	39	99	111	93	27	117	31	90	41	34	39	30	37	102	96	439	128	43	99	40	91	30	120	30	91	37	29	38	30
2	106	40	137	52	102	42	43	30	47	116	112	121	54	100	46	165	54	101	51	29	43	116	108	97	29	130	47	97	42	35	42	32	39	113	109	591	146	40	116	44	103	46	139	46	103	41	45	41	47
3	92	27	125	34	96	40	29	30	43	110	108	110	41	94	28	119	35	96	28	28	42	113	110	91	28	122	32	99	40	32	41	31	39	109	103	561	123	48	111	42	92	29	121	30	96	40	28	41	30
4	80	25	103	31	79	36	23	26	37	89	91	92	39	86	26	108	31	76	26	26	38	99	93	86	25	103	27	78	35	28	36	24	36	93	88	509	103	42	94	40	85	25	101	26	79	36	26	36	26
5	109	31	148	41	113	45	32	34	55	127	124	127	46	109	31	147	36	112	33	32	48	122	133	113	32	140	41	110	45	38	46	34	46	123	121	704	150	58	129	47	105	31	137	33	111	47	33	46	33
6	106	34	146	41	115	44	31	32	48	121	117	120	49	112	31	147	36	114	32	31	45	125	118	103	30	146	34	121	43	36	43	32	42	118	113	565	152	51	122	45	108	31	144	34	113	43	32	43	32
7	80	25	102	33	81	36	27	26	41	93	92	94	37	79	26	104	33	81	26	26	36	101	94	80	26	112	28	80	43	30	37	27	38	91	91	440	109	36	94	37	77	25	105	30	88	35	26	36	28
8	86	27	105	35	84	37	32	28	44	95	96	97	37	80	26	110	35	83	26	26	39	92	91	87	27	105	30	87	42	32	38	28	38	95	95	443	108	37	96	37	83	26	109	30	84	36	27	37	28
9	104	33	141	42	109	46	35	35	53	115	117	122	44	104	33	138	42	106	38	41	49	124	121	106	32	136	36	117	45	38	48	35	47	116	118	607	142	45	122	45	106	33	136	35	107	45	34	48	34
10	164	45	206	54	158	80	47	52	66	174	185	172	62	165	44	229	55	167	46	54	66	193	187	164	44	204	48	153	62	49	66	43	64	172	177	1081	208	64	171	64	163	46	203	46	149	61	45	64	46
11	168	46	220	58	170	65	54	57	68	187	195	187	63	178	46	223	51	180	55	46	67	198	200	169	44	220	55	158	64	51	66	48	68	179	183	1148	225	64	187	64	169	45	217	47	162	62	48	67	49
12	300	66	347	72	313	86	64	61	87	262	256	264	93	220	63	285	68	250	53	56	87	262	241	283	65	348	68	291	95	64	86	60	86	278	257	2007	335	86	265	93	256	71	652	67	293	101	69	85	67
13	203	60	268	77	246	84	62	62	95	232	224	267	91	214	58	285	77	208	58	58	84	263	238	200	60	267	63	223	83	62	84	57	90	245	223	2000	285	81	280	91	212	59	271	60	242	87	58	85	60
14	197	56	260	70	191	72	57	56	95	232	214	183	66	200	54	270	69	214	59	60	86	234	227	203	56	260	60	194	83	60	86	55	82	227	214	1254	252	90	183	66	194	55	262	60	192	70	56	81	56
15	299	76	358	81	304	84	69	73	89	321	280	267	82	278	69	385	74	286	74	147	88	341	296	270	109	324	69	270	97	72	97	68	92	279	327	1562	335	83	270	81	240	64	359	68	263	84	68	91	70
16	193	55	269	66	227	80	55	56	93	250	233	238	82	202	54	268	66	200	55	56	83	226	221	196	55	262	56	201	81	61	83	56	80	222	228	1913	275	80	238	81	196	54	260	56	199	79	55	80	56
17	197	53	255	65	192	77	55	57	78	232	225	224	78	205	55	252	64	218	53	55	77	215	222	191	53	244	55	193	83	59	79	54	80	225	215	1790	249	77	224	79	188	51	241	53	192	77	52	78	53
18	244	66	340	64	267	89	67	75	107	275	281	276	91	257	65	339	76	272	67	71	90	274	279	249	64	334	72	251	103	69	94	69	90	272	269	1941	313	90	281	93	245	76	335	67	243	87	65	92	69
19	162	45	222	49	178	59	43	39	61	195	177	183	66	254	41	221	47	171	99	93	62	190	175	160	41	229	43	171	60	46	61	40	61	175	169	1155	219	59	181	61	165	41	229	39	157	58	40	59	42
20	206	61	269	51	208	77	60	59	77	247	244	241	90	206	53	296	62	208	53	51	79	240	241	202	51	273	53	198	78	56	77	51	77	233	216	1759	276	76	237	83	194	52	273	52	190	74	52	77	54
21	266	69	355	68	303	96	78	69	99	337	327	325	100	277	69	365	79	296	68	68	100	311	302	269	69	363	70	286	100	73	102	69	101	301	301	2651	371	100	322	101	265	66	353	68	268	99	68	101	68
22	359	92	535	105	383	140	99	103	146	449	402	491	153	349	91	514	107	359	91	88	134	419	376	346	93	526	91	380	144	101	137	92	147	439	378	4936	715	133	720	150	368	86	1153	85	556	127	88	135	100
23	690	177	1021	178	756	237	157	179	254	805	841	828	242	720	162	1082	171	762	164	168	249	864	817	685	177	903	178	746	271	162	243	154	244	806	778	9127	993	235	830	241	697	175	927	175	856	240	177	253	167
24	411	101	520	102	402	153	108	102	145	446	531	650	148	416	102	542	110	472	107	101	141	475	494	403	99	529	106	424	152	106	172	103	149	441	462	4541	531	147	610	149	405	100	533	96	431	146	100	142	98
25	328	81	412	99	325	122	87	83	120	390	408	432	126	339	83	446	88	327	86	82	123	402	363	330	78	426	86	371	126	86	123	84	121	375	386	3575	418	123	441	130	317	79	413	81	360	121	81	133	80
26	180	46	249	47	176	90	46	55	68	199	201	214	80	207	48	268	54	201	52	52	67	217	191	180	46	241	52	183	70	51	71	47	69	209	190	1413	274	69	218	76	186	45	240	49	179	67	49	65	50
27	223	77	322	58	245	93	61	62	120	410	351	269	92	230	57	313	63	244	58	66	86	281	256	223	75	320	63	262	87	64	116	58	100	360	329	2023	306	110	273	89	223	71	295	67	269	85	56	109	55
28	177	41	263	51	169	61	48	50	62	210	179	221	62	188	44	275	45	182	50	55	62	206	191	180	45	260	45	174	59	48	61	45	61	208	176	968	256	59	227	63	172	45	251	51	171	58	46	59	45
29	156	44	210	48	174	58	41	51	67	194	171	187	50	156	34	210	39	176	35	38	50	188	177	154	42	205	46	163	54	46	58	45	56	185	162	952	247	53	188	51	165	33	211	45	167	52	35	66	34
30	364	98	540	97	351	125	90	97	120	409	391	437	132	368	85	659	85	379	87	101	117	415	364	366	86	517	87	376	127	93	121	93	115	426	368	2572	650	125	440	130	361	100	579	94	371	121	97	124	89
31	217	56	304	66	220	96	57	69	83	254	250	245	86	223	56	292	57	228	58	66	82	257	228	218	54	298	57	222	83	57	86	57	88	249	228	1998	293	84	245	86	217	59	299	61	222	84	57	83	56
32	180	59	253	47	230	95	48	45	78	210	206	200	66	241	58	270	51	221	94	104	66	204	249	190	60	257	45	206	82	46	92	45	68	213	194	1343	267	83	207	66	231	45	308	44	189	64	45	65	44
33	158	42	220	49	177	70	44	42	65	190	193	182	62	199	44	237	42	164	98	97	60	203	189	163	42	224	43	176	61	43	69	43	62	198	174	1191	232	61	190	63	162	43	226	45	176	61	44	62	43
34	317	49	255	57	197	80	51	56	78	214	205	212	69	223	51	260	59	194	85	70	71	215	217	188	50	254	50	180	70	51	72	50	68	215	196	1405	251	71	437	71	188	48	260	52	183	68	50	75	50
[truncated: 5 more columns]
